# Supplementary material for: Effects of Aspergillus fumigatus Conidia on Apoptosis and Proliferation in an In Vitro Model of the Lung Microenvironment
Source: Microorganisms. 2021 Jul 2;9(7):1435. doi: 10.3390/microorganisms9071435 (PMC8304463; doi:10.3390/microorganisms9071435)
Supplement: Supplementary file 1 [file microorganisms-09-01435-s001.zip]

Archive with 4 entries (3 files):
- microorganisms-1261654-S/
- microorganisms-1261654-S/Supplementary Table 1.xlsx
- microorganisms-1261654-S/Supplementary Table 2.xlsx
- microorganisms-1261654-S/Supplementary Table 3.xlsx
