# Supplementary material for: Effects of Aspergillus fumigatus Conidia on Apoptosis and Proliferation in an In Vitro Model of the Lung Microenvironment
Source: Microorganisms. 2021 Jul 2;9(7):1435. doi: 10.3390/microorganisms9071435 (PMC8304463; doi:10.3390/microorganisms9071435)
Supplement: Supplementary file 1 [file microorganisms-09-01435-s001.zip › microorganisms-1261654-S/Supplementary Table 1.xlsx]

## Sheet: 1 vs 10 no change 1vs 100 down
Feature ID	Control - Normalized means	1:10 - Normalized means	1:100 - Normalized means	control	01:10:00	1:100	1:10/cont	1:100/cont	1:100/1:10
RP11-425L10.1	7.96296	7.40741	0.333333	8.96296	8.40741	1.33333	0.938017	0.14876	0.15859
ZBTB7C	2.40741	4.81481	0.037037	3.40741	5.81481	1.03704	1.70652	0.304348	0.178344
SPTY2D1-AS1	3.48148	4.03704	0	4.48148	5.03704	1	1.12397	0.22314	0.198529
CALY	1.62963	4.14815	0.111111	2.62963	5.14815	1.11111	1.95775	0.422535	0.215827
RP11-592B15.3	1.81481	3.44444	0	2.81481	4.44444	1	1.57895	0.355263	0.225
RP11-542C16.2	4.59259	6.40741	0.740741	5.59259	7.40741	1.74074	1.3245	0.311258	0.235
RP11-472G21.2	1.37037	3.18519	0	2.37037	4.18519	1	1.76562	0.421875	0.238938
AC105760.2	2.66667	3.7037	0.185185	3.66667	4.7037	1.18519	1.28283	0.323232	0.251969
ANG	16	9.2963	1.7037	17	10.2963	2.7037	0.605664	0.159041	0.26259
E2F8	68.6667	52.8148	13.3333	69.6667	53.8148	14.3333	0.772461	0.205742	0.266345
GATSL1	14.7778	17.963	4.14815	15.7778	18.963	5.14815	1.20188	0.326291	0.271484
FAT2	3.88889	5.44444	0.777778	4.88889	6.44444	1.77778	1.31818	0.363636	0.275862
ADAT3	6.22222	3	0.148148	7.22222	4	1.14815	0.553846	0.158974	0.287037
MCIDAS	5.48148	4.62963	0.62963	6.48148	5.62963	1.62963	0.868571	0.251429	0.289474
EFHD1	6	3.7037	0.407407	7	4.7037	1.40741	0.671958	0.201058	0.299213
XIRP1	0.962963	2.33333	0	1.96296	3.33333	1	1.69811	0.509434	0.3
HCG27	3.74074	3.03704	0.222222	4.74074	4.03704	1.22222	0.851562	0.257813	0.302752
AC108488.4	3	6.55556	1.2963	4	7.55556	2.2963	1.88889	0.574074	0.303922
ZFP91-CNTF	9.88889	4.7037	0.777778	10.8889	5.7037	1.77778	0.52381	0.163265	0.311688
MANSC4	1.51852	3.74074	0.481481	2.51852	4.74074	1.48148	1.88235	0.588235	0.3125
CRLF1	3.44444	3.40741	0.407407	4.44444	4.40741	1.40741	0.991667	0.316667	0.319328
LRIT3	4.55556	4.66667	0.814815	5.55556	5.66667	1.81481	1.02	0.326667	0.320261
RP11-618G20.1	4.03704	2.11111	0	5.03704	3.11111	1	0.617647	0.198529	0.321429
AARD	2.22222	2.55556	0.148148	3.22222	3.55556	1.14815	1.10345	0.356322	0.322917
FAM101B	135.148	99.2963	31.5926	136.148	100.296	32.5926	0.73667	0.239391	0.324963
KLRAP1	20.6667	17.1111	4.88889	21.6667	18.1111	5.88889	0.835897	0.271795	0.325153
TRIM59	19.8889	13.963	3.88889	20.8889	14.963	4.88889	0.716312	0.234043	0.326733
PKMP1	2.59259	2.03704	0	3.59259	3.03704	1	0.845361	0.278351	0.329268
OXTR	4.48148	5.37037	1.11111	5.48148	6.37037	2.11111	1.16216	0.385135	0.331395
GOLGA8H	15.4444	18.037	5.33333	16.4444	19.037	6.33333	1.15766	0.385135	0.332685
HIST3H2BA	2.18519	3.66667	0.555556	3.18519	4.66667	1.55556	1.46512	0.488372	0.333333
CACNA2D4	3.81481	3.18519	0.407407	4.81481	4.18519	1.40741	0.869231	0.292308	0.336283
AC133528.2	8.74074	8.74074	2.2963	9.74074	9.74074	3.2963	1	0.338403	0.338403
SLC2A2	1.11111	1.92593	0	2.11111	2.92593	1	1.38596	0.473684	0.341772
PKMYT1	324.741	212.037	72.2222	325.741	213.037	73.2222	0.654008	0.224787	0.343707
CAMK4	7.33333	7.81481	2.03704	8.33333	8.81481	3.03704	1.05778	0.364444	0.344538
RTKN2	49.2963	72.8519	24.5556	50.2963	73.8519	25.5556	1.46834	0.5081	0.346038
SLC25A47	0.814815	1.88889	0	1.81481	2.88889	1	1.59184	0.55102	0.346154
BMP8A	0.703704	1.88889	0	1.7037	2.88889	1	1.69565	0.586957	0.346154
RP11-703I16.1	4.33333	2.85185	0.333333	5.33333	3.85185	1.33333	0.722222	0.25	0.346154
HIST2H3D	79.0741	52.1481	17.6296	80.0741	53.1481	18.6296	0.663737	0.232655	0.350523
FAIM3	8.25926	7.22222	1.88889	9.25926	8.22222	2.88889	0.888	0.312	0.351351
CRYGS	5.44444	7	1.81481	6.44444	8	2.81481	1.24138	0.436782	0.351852
MRPL30_2	14.5185	10.7778	3.18519	15.5185	11.7778	4.18519	0.75895	0.26969	0.355346
AKR1CL1	1.66667	3.25926	0.518519	2.66667	4.25926	1.51852	1.59722	0.569444	0.356522
RP11-680F20.10	2	1.77778	0	3	2.77778	1	0.925926	0.333333	0.36
RP11-521D12.5	0.925926	1.77778	0	1.92593	2.77778	1	1.44231	0.519231	0.36
FAM229A	1.7037	3.40741	0.592593	2.7037	4.40741	1.59259	1.63014	0.589041	0.361345
NRGN	41.1852	25.5926	8.62963	42.1852	26.5926	9.62963	0.630378	0.22827	0.362117
Z97634.3	9.74074	10.6296	3.22222	10.7407	11.6296	4.22222	1.08276	0.393103	0.363057
RPL17P50	3.77778	3.48148	0.62963	4.77778	4.48148	1.62963	0.937984	0.341085	0.363636
RP11-1035H13.3	1.11111	1.74074	0	2.11111	2.74074	1	1.29825	0.473684	0.364865
WDR38	3.55556	3.74074	0.740741	4.55556	4.74074	1.74074	1.04065	0.382114	0.367188
CUZD1	6	9.81481	3	7	10.8148	4	1.54497	0.571429	0.369863
PITRM1-AS1	1.07407	1.7037	0	2.07407	2.7037	1	1.30357	0.482143	0.369863
SPC25	127.444	104.296	38.1481	128.444	105.296	39.1481	0.819781	0.304787	0.37179
AL359091.2	2.33333	4.37037	1	3.33333	5.37037	2	1.61111	0.6	0.372414
DLEU2	87.4074	54.8148	19.8148	88.4074	55.8148	20.8148	0.631336	0.235442	0.372926
TRIML1	0.62963	1.66667	0	1.62963	2.66667	1	1.63636	0.613636	0.375
BEST4	1	1.92593	0.111111	2	2.92593	1.11111	1.46296	0.555556	0.379747
C1orf61	6.62963	3.18519	0.592593	7.62963	4.18519	1.59259	0.548544	0.208738	0.380531
C9orf147	4.59259	3.18519	0.592593	5.59259	4.18519	1.59259	0.748344	0.284768	0.380531
RP11-977G19.10	7.18519	6	1.66667	8.18519	7	2.66667	0.855204	0.325792	0.380952
SP8	3.07407	4.92593	1.25926	4.07407	5.92593	2.25926	1.45455	0.554545	0.38125
HIST1H2BM	593.259	373.741	143.333	594.259	374.741	144.333	0.630601	0.242879	0.385155
SLCO1C1	50.5926	52.5185	19.6296	51.5926	53.5185	20.6296	1.03733	0.399856	0.385467
HIST1H4A	506.074	323.37	124.852	507.074	324.37	125.852	0.63969	0.248192	0.387988
CTGLF10P	10.1852	13.2963	4.55556	11.1852	14.2963	5.55556	1.27815	0.496689	0.388601
FGF22	2.81481	2.33333	0.296296	3.81481	3.33333	1.2963	0.873786	0.339806	0.388889
GUCY1A2	5.18519	5	1.33333	6.18519	6	2.33333	0.97006	0.377246	0.388889
SCRG1	5.88889	7.18519	2.18519	6.88889	8.18519	3.18519	1.18817	0.462366	0.38914
TMEM253	3.88889	5.37037	1.48148	4.88889	6.37037	2.48148	1.30303	0.507576	0.389535
CKMT1B	10.4074	7.74074	2.40741	11.4074	8.74074	3.40741	0.766234	0.298701	0.389831
RP11-111M22.3	23.4074	19.5185	7	24.4074	20.5185	8	0.840668	0.327769	0.389892
AUNIP	88.1481	52.037	19.7037	89.1481	53.037	20.7037	0.594931	0.232239	0.390363
KIF18B	672.963	521.185	203.037	673.963	522.185	204.037	0.774798	0.302742	0.390737
RP11-480G7.2	2	3.25926	0.666667	3	4.25926	1.66667	1.41975	0.555556	0.391304
RP4-734P14.4	3.14815	1.55556	0	4.14815	2.55556	1	0.616071	0.241071	0.391304
GINS4	68.2222	60.963	23.2963	69.2222	61.963	24.2963	0.895131	0.35099	0.39211
NAT16	2	3.14815	0.62963	3	4.14815	1.62963	1.38272	0.54321	0.392857
CACNA2D2	3.22222	6.62963	2	4.22222	7.62963	3	1.80702	0.710526	0.393204
HIST1H2AH	985.185	716.889	282.185	986.185	717.889	283.185	0.727945	0.287152	0.394469
CSNK2B-LY6G5B-1181	9.51852	10.3333	3.48148	10.5185	11.3333	4.48148	1.07746	0.426056	0.395425
SLC16A10	9.81481	9.2963	3.07407	10.8148	10.2963	4.07407	0.952055	0.376712	0.395683
CR769776.1	2.40741	2.92593	0.555556	3.40741	3.92593	1.55556	1.15217	0.456522	0.396226
GPR156	16.7407	8.88889	2.92593	17.7407	9.88889	3.92593	0.557411	0.221294	0.397004
RP4-791M13.3	0.592593	1.51852	0	1.59259	2.51852	1	1.5814	0.627907	0.397059
FANCB	111.704	89.1852	34.963	112.704	90.1852	35.963	0.800197	0.319093	0.398768
GLT8D2	1.44444	3.44444	0.777778	2.44444	4.44444	1.77778	1.81818	0.727273	0.4
LCA5L	4.25926	3.07407	0.62963	5.25926	4.07407	1.62963	0.774648	0.309859	0.4
STT3B	2490.7	2333.33	933.481	2491.7	2334.33	934.481	0.936842	0.375037	0.40032
LINGO1	8.37037	11	3.81481	9.37037	12	4.81481	1.28063	0.513834	0.401235
AC005224.2	7.96296	9.33333	3.14815	8.96296	10.3333	4.14815	1.15289	0.46281	0.401434
NPIPA2	3.48148	4.07407	1.03704	4.48148	5.07407	2.03704	1.13223	0.454545	0.40146
CTSW	2.77778	3.51852	0.814815	3.77778	4.51852	1.81481	1.19608	0.480392	0.401639
RP11-462G12.1	1.7037	1.48148	0	2.7037	2.48148	1	0.917808	0.369863	0.402985
SPI1	0.481481	1.48148	0	1.48148	2.48148	1	1.675	0.675	0.402985
TMPOP1	0.481481	1.48148	0	1.48148	2.48148	1	1.675	0.675	0.402985
CCDC168	0.333333	1.48148	0	1.33333	2.48148	1	1.86111	0.75	0.402985
HIST1H2AI	1138.81	819	329.815	1139.81	820	330.815	0.719415	0.290236	0.403433
SLC22A31	7.74074	11.3704	4	8.74074	12.3704	5	1.41525	0.572034	0.404192
DEPDC1B	213.111	138.37	55.6667	214.111	139.37	56.6667	0.650925	0.26466	0.40659
ELMO3	14.5926	15.7037	5.81481	15.5926	16.7037	6.81481	1.07126	0.437055	0.407982
PON1	6.77778	7.25926	2.37037	7.77778	8.25926	3.37037	1.0619	0.433333	0.408072
SIT1	0.851852	1.44444	0	1.85185	2.44444	1	1.32	0.54	0.409091
GPR151	3.66667	4.7037	1.33333	4.66667	5.7037	2.33333	1.22222	0.5	0.409091
CTC-296K1.4	0.962963	1.44444	0	1.96296	2.44444	1	1.24528	0.509434	0.409091
SPDYE9P	0.481481	1.44444	0	1.48148	2.44444	1	1.65	0.675	0.409091
GPR75	0.333333	1.44444	0	1.33333	2.44444	1	1.83333	0.75	0.409091
PSMC3IP	86.8148	66.5185	26.6667	87.8148	67.5185	27.6667	0.768874	0.315057	0.409764
SDR42E1	10.4815	17.8889	6.74074	11.4815	18.8889	7.74074	1.64516	0.674194	0.409804
SLC38A5	3.03704	3.33333	0.777778	4.03704	4.33333	1.77778	1.07339	0.440367	0.410256
FEN1	84.8519	60.0741	24.0741	85.8519	61.0741	25.0741	0.711389	0.292062	0.410552
HIST1H2AG	1296.59	831.074	340.704	1297.59	832.074	341.704	0.641244	0.263337	0.410665
AMHR2	4.85185	5.11111	1.51852	5.85185	6.11111	2.51852	1.0443	0.43038	0.412121
RP11-571M6.8	2	2.22222	0.333333	3	3.22222	1.33333	1.07407	0.444444	0.413793
ALDH8A1	5.88889	6.33333	2.03704	6.88889	7.33333	3.03704	1.06452	0.44086	0.414141
RP11-186N15.3	1.14815	1.40741	0	2.14815	2.40741	1	1.12069	0.465517	0.415385
PRR16	0.740741	1.40741	0	1.74074	2.40741	1	1.38298	0.574468	0.415385
RP11-410L14.2	2.37037	3.81481	1	3.37037	4.81481	2	1.42857	0.593407	0.415385
AC023490.1	2.62963	1.85185	0.185185	3.62963	2.85185	1.18519	0.785714	0.326531	0.415584
NEK2	270.148	183.111	75.6296	271.148	184.111	76.6296	0.679006	0.282612	0.416214
BLOC1S3	6.44444	6.2963	2.03704	7.44444	7.2963	3.03704	0.9801	0.40796	0.416244
CDC45	200.519	137.741	56.7778	201.519	138.741	57.7778	0.688476	0.286712	0.416444
HIST1H2BB	297.111	202.704	83.8519	298.111	203.704	84.8519	0.683315	0.284632	0.416545
GPR176	26.7037	18	6.92593	27.7037	19	7.92593	0.685829	0.286096	0.417154
ARHGAP28	14.2222	15.3704	5.85185	15.2222	16.3704	6.85185	1.07543	0.450122	0.418552
GBX2	18.1481	19.5185	7.59259	19.1481	20.5185	8.59259	1.07157	0.448743	0.418773
RP4-760C5.3	4.44444	2.88889	0.62963	5.44444	3.88889	1.62963	0.714286	0.29932	0.419048
CTD-2621I17.6	1.2963	2.7037	0.555556	2.2963	3.7037	1.55556	1.6129	0.677419	0.42
OLFM1	1.96296	2.07407	0.296296	2.96296	3.07407	1.2963	1.0375	0.4375	0.421687
NKG7	1.55556	1.37037	0	2.55556	2.37037	1	0.927536	0.391304	0.421875
RND2	1.18519	1.37037	0	2.18519	2.37037	1	1.08475	0.457627	0.421875
MEIOB	17.2593	14.2593	5.44444	18.2593	15.2593	6.44444	0.8357	0.352941	0.42233
CTC-329D1.2	1.03704	1.88889	0.222222	2.03704	2.88889	1.22222	1.41818	0.6	0.423077
RP11-506M13.3	4.07407	2.14815	0.333333	5.07407	3.14815	1.33333	0.620438	0.262774	0.423529
TESK2	7.59259	10.8889	4.03704	8.59259	11.8889	5.03704	1.38362	0.586207	0.423676
CPNE9	2.74074	2.40741	0.444444	3.74074	3.40741	1.44444	0.910891	0.386139	0.423913
TICRR	318.296	307.889	130.074	319.296	308.889	131.074	0.967405	0.410509	0.424341
SEPP1	4.85185	7.81481	2.74074	5.85185	8.81481	3.74074	1.50633	0.639241	0.42437
BACH2	1.2963	1.7037	0.148148	2.2963	2.7037	1.14815	1.17742	0.5	0.424658
RRM2	3483.26	2643.7	1126.93	3484.26	2644.7	1127.93	0.759043	0.32372	0.426485
GLRA1	1	2.03704	0.296296	2	3.03704	1.2963	1.51852	0.648148	0.426829
RP5-886K2.3	2.2963	2.88889	0.666667	3.2963	3.88889	1.66667	1.17978	0.505618	0.428571
CBX3P2	4.14815	1.85185	0.222222	5.14815	2.85185	1.22222	0.553957	0.23741	0.428571
LINC00514	1	2.11111	0.333333	2	3.11111	1.33333	1.55556	0.666667	0.428571
AC093510.1	1.2963	1.33333	0	2.2963	2.33333	1	1.01613	0.435484	0.428571
VWFP1	0.62963	1.33333	0	1.62963	2.33333	1	1.43182	0.613636	0.428571
RP11-146F11.1	4.03704	3.92593	1.11111	5.03704	4.92593	2.11111	0.977941	0.419118	0.428571
ZNF114	148.37	213.148	90.8519	149.37	214.148	91.8519	1.43367	0.614927	0.428917
ANKRD19P	2.25926	2.18519	0.37037	3.25926	3.18519	1.37037	0.977273	0.420455	0.430233
GAS2L3	187.593	141.111	60.1481	188.593	142.111	61.1481	0.753535	0.324234	0.430284
UGT1A10	6.51852	8.88889	3.25926	7.51852	9.88889	4.25926	1.31527	0.566502	0.430712
TRAIP	75.963	53.2593	22.3704	76.963	54.2593	23.3704	0.705005	0.303657	0.430717
RNF144A-AS1	8.81481	12.9259	5	9.81481	13.9259	6	1.41887	0.611321	0.430851
TGFBR3L	2	3.03704	0.740741	3	4.03704	1.74074	1.34568	0.580247	0.431193
ECM2	2.44444	3.03704	0.740741	3.44444	4.03704	1.74074	1.17204	0.505376	0.431193
XXyac-YX65C7_A.2	2.18519	3.03704	0.740741	3.18519	4.03704	1.74074	1.26744	0.546512	0.431193
E2F2	104.63	84.037	35.7407	105.63	85.037	36.7407	0.805049	0.347826	0.432056
HIST1H2AJ	479.111	311.444	134.148	480.111	312.444	135.148	0.650775	0.281493	0.432551
HNRNPU-AS1	21.3704	13.4444	5.25926	22.3704	14.4444	6.25926	0.645695	0.279801	0.433333
CENPN	316.556	253	109.111	317.556	254	110.111	0.79986	0.346746	0.433508
TNFSF13	2.40741	5.14815	1.66667	3.40741	6.14815	2.66667	1.80435	0.782609	0.433735
HDAC5	163.815	146.963	63.1852	164.815	147.963	64.1852	0.897753	0.389438	0.433792
CTC-260F20.3	4.37037	4.03704	1.18519	5.37037	5.03704	2.18519	0.937931	0.406897	0.433824
LRRC34	4.03704	4.62963	1.44444	5.03704	5.62963	2.44444	1.11765	0.485294	0.434211
AC011718.1	2.81481	2.66667	0.592593	3.81481	3.66667	1.59259	0.961165	0.417476	0.434343
HRK	6.77778	7.18519	2.55556	7.77778	8.18519	3.55556	1.05238	0.457143	0.434389
AC107079.1	1.25926	1.55556	0.111111	2.25926	2.55556	1.11111	1.13115	0.491803	0.434783
NCAPH	523.407	374.926	162.481	524.407	375.926	163.481	0.716859	0.311745	0.434877
YBX2	0.888889	1.2963	0	1.88889	2.2963	1	1.21569	0.529412	0.435484
FILIP1	0.666667	1.2963	0	1.66667	2.2963	1	1.37778	0.6	0.435484
TEX15	8.48148	6.48148	2.25926	9.48148	7.48148	3.25926	0.789062	0.34375	0.435644
KCNIP2	5.07407	4.18519	1.25926	6.07407	5.18519	2.25926	0.853659	0.371951	0.435714
SKA3	192.407	126.185	54.4815	193.407	127.185	55.4815	0.657602	0.286863	0.436226
AC024937.6	2.25926	4.25926	1.2963	3.25926	5.25926	2.2963	1.61364	0.704545	0.43662
TRABD2B	1.59259	2.81481	0.666667	2.59259	3.81481	1.66667	1.47143	0.642857	0.436893
HIST1H4C	974.556	686.148	299.593	975.556	687.148	300.593	0.704366	0.308125	0.437449
PMS2P2	7.48148	5.25926	1.74074	8.48148	6.25926	2.74074	0.737991	0.323144	0.43787
AC008703.1	7.74074	4.66667	1.48148	8.74074	5.66667	2.48148	0.648305	0.283898	0.437908
HIST1H2BL	768.778	552	241.444	769.778	553	242.444	0.718389	0.314954	0.438417
HAND2	4.22222	3.22222	0.851852	5.22222	4.22222	1.85185	0.808511	0.35461	0.438596
HIST1H2AK	234.815	187.815	81.9259	235.815	188.815	82.9259	0.800691	0.351657	0.439192
KCNJ10	1.77778	2.7037	0.62963	2.77778	3.7037	1.62963	1.33333	0.586667	0.44
CEP55	490.778	347.407	152.407	491.778	348.407	153.407	0.708465	0.311945	0.44031
AC004158.2	10.7778	5.96296	2.07407	11.7778	6.96296	3.07407	0.591195	0.261006	0.441489
ORC1	455.333	306.481	135	456.333	307.481	136	0.673809	0.298028	0.442303
AP001372.2	1.59259	1.59259	0.148148	2.59259	2.59259	1.14815	1	0.442857	0.442857
AC174470.1	0.962963	1.59259	0.148148	1.96296	2.59259	1.14815	1.32075	0.584906	0.442857
PDC	1.44444	3.25926	0.888889	2.44444	4.25926	1.88889	1.74242	0.772727	0.443478
ZBED1	10.6296	20.5185	8.55556	11.6296	21.5185	9.55556	1.85032	0.821656	0.444062
SLC15A2	5.66667	11.3333	4.48148	6.66667	12.3333	5.48148	1.85	0.822222	0.444444
CXorf24	8.48148	4.07407	1.25926	9.48148	5.07407	2.25926	0.535156	0.238281	0.445255
SPAG5	549.185	434.852	193.333	550.185	435.852	194.333	0.792191	0.353214	0.44587
RP3-327A19.5	4.14815	4.48148	1.44444	5.14815	5.48148	2.44444	1.06475	0.47482	0.445946
CDCA5	494	366.667	163	495	367.667	164	0.742761	0.331313	0.446056
GPR20	3.92593	5.55556	1.92593	4.92593	6.55556	2.92593	1.33083	0.593985	0.446328
RDM1	9.37037	10.4444	4.11111	10.3704	11.4444	5.11111	1.10357	0.492857	0.446602
CTD-2313N18.5	1.66667	3.55556	1.03704	2.66667	4.55556	2.03704	1.70833	0.763889	0.447154
SIGLEC16	1.33333	3.55556	1.03704	2.33333	4.55556	2.03704	1.95238	0.873016	0.447154
EME1	35.2222	29.5556	12.6667	36.2222	30.5556	13.6667	0.843558	0.377301	0.447273
CDC25C	73.8148	63.6667	27.9259	74.8148	64.6667	28.9259	0.864356	0.386634	0.447308
KIFC1	313.444	238.852	106.296	314.444	239.852	107.296	0.76278	0.341225	0.447344
GDF9	3.2963	2.2963	0.481481	4.2963	3.2963	1.48148	0.767241	0.344828	0.449438
AC011385.1	6.22222	7.07407	2.62963	7.22222	8.07407	3.62963	1.11795	0.502564	0.449541
ANKRD7	3.48148	4.51852	1.48148	4.48148	5.51852	2.48148	1.2314	0.553719	0.449664
TMEM75	1.03704	1.22222	0	2.03704	2.22222	1	1.09091	0.490909	0.45
TMEM155	0.555556	1.22222	0	1.55556	2.22222	1	1.42857	0.642857	0.45
RP11-127B20.3	2.62963	1.96296	0.333333	3.62963	2.96296	1.33333	0.816327	0.367347	0.45
HIST1H2AM	247.185	187.963	84.1481	248.185	188.963	85.1481	0.761379	0.343083	0.450608
AP001187.1	1.59259	1.62963	0.185185	2.59259	2.62963	1.18519	1.01429	0.457143	0.450704
AC013439.4	0.333333	1.2963	0.037037	1.33333	2.2963	1.03704	1.72222	0.777778	0.451613
CHD5	5.59259	12.037	4.88889	6.59259	13.037	5.88889	1.97753	0.893258	0.451705
RP11-120D5.1	11.2222	13.3333	5.48148	12.2222	14.3333	6.48148	1.17273	0.530303	0.452196
TMEM151A	15.4815	18.0741	7.62963	16.4815	19.0741	8.62963	1.1573	0.523596	0.452427
OIP5	85.4074	53.6296	23.7407	86.4074	54.6296	24.7407	0.632233	0.286327	0.452881
EFCAB5	4.18519	8.48148	3.2963	5.18519	9.48148	4.2963	1.82857	0.828571	0.453125
KIF11	840.741	565.778	256.074	841.741	566.778	257.074	0.67334	0.305408	0.453571
ADM2	17.9259	9.03704	3.55556	18.9259	10.037	4.55556	0.530333	0.240705	0.453875
HCG15	6.92593	6.25926	2.2963	7.92593	7.25926	3.2963	0.915888	0.415888	0.454082
LGI4	1.48148	2.25926	0.481481	2.48148	3.25926	1.48148	1.31343	0.597015	0.454545
POC1B-GALNT4	2.66667	2.66667	0.666667	3.66667	3.66667	1.66667	1	0.454545	0.454545
RP11-158M2.5	1.62963	2.66667	0.666667	2.62963	3.66667	1.66667	1.39437	0.633803	0.454545
AC017002.1	1.33333	2.25926	0.481481	2.33333	3.25926	1.48148	1.39683	0.634921	0.454545
SPC24	174.259	137.333	62	175.259	138.333	63	0.789307	0.359467	0.455422
CXorf58	1.62963	2.33333	0.518519	2.62963	3.33333	1.51852	1.26761	0.577465	0.455556
KCNJ11	5.81481	7.03704	2.66667	6.81481	8.03704	3.66667	1.17935	0.538043	0.456221
HIST1H3B	2040.89	1355.52	619.63	2041.89	1356.52	620.63	0.664345	0.303949	0.457517
RP11-384F7.2	1.51852	1.18519	0	2.51852	2.18519	1	0.867647	0.397059	0.457627
SOX2-OT	1.81481	1.18519	0	2.81481	2.18519	1	0.776316	0.355263	0.457627
SLC24A2	1.33333	1.18519	0	2.33333	2.18519	1	0.936508	0.428571	0.457627
RP11-231K24.2	0.37037	1.18519	0	1.37037	2.18519	1	1.59459	0.72973	0.457627
RP11-463D19.2	2.85185	1.18519	0	3.85185	2.18519	1	0.567308	0.259615	0.457627
MAGEA3	3.18519	5.14815	1.81481	4.18519	6.14815	2.81481	1.46903	0.672566	0.457831
ANKS1B	9.25926	9.66667	3.88889	10.2593	10.6667	4.88889	1.03971	0.476534	0.458333
H2AFZ	1967.04	1510.37	691.852	1968.04	1511.37	692.852	0.767958	0.352052	0.458426
DNAJC9	162.963	124.481	56.5926	163.963	125.481	57.5926	0.765304	0.351254	0.458973
ACTL7A	0.592593	1.25926	0.037037	1.59259	2.25926	1.03704	1.4186	0.651163	0.459016
CCK	3.07407	4.88889	1.7037	4.07407	5.88889	2.7037	1.44545	0.663636	0.459119
POLE2	105.63	62.8519	28.3333	106.63	63.8519	29.3333	0.598819	0.275096	0.459397
BIRC5	356.037	265.333	121.37	357.037	266.333	122.37	0.745954	0.342739	0.459463
CHAC1	45.4444	56.3704	25.3704	46.4444	57.3704	26.3704	1.23525	0.567783	0.459651
HIST1H3A	275.037	217.815	99.5926	276.037	218.815	100.593	0.792701	0.364417	0.459716
PROSER2	26.4815	16.1852	6.92593	27.4815	17.1852	7.92593	0.625337	0.28841	0.461207
RP11-404E16.1	2.55556	1.88889	0.333333	3.55556	2.88889	1.33333	0.8125	0.375	0.461538
TINAG	5.96296	9.11111	3.66667	6.96296	10.1111	4.66667	1.45213	0.670213	0.461538
RASGRP4	3.74074	1.88889	0.333333	4.74074	2.88889	1.33333	0.609375	0.28125	0.461538
RP4-803J11.2	1.07407	1.96296	0.37037	2.07407	2.96296	1.37037	1.42857	0.660714	0.4625
ABCB4	1.25926	1.48148	0.148148	2.25926	2.48148	1.14815	1.09836	0.508197	0.462687
TMEM45B	2.40741	2.03704	0.407407	3.40741	3.03704	1.40741	0.891304	0.413043	0.463415
CENPM	130.815	91.7778	42.037	131.815	92.7778	43.037	0.703849	0.326496	0.463872
MARVELD3	9.96296	18.7778	8.18519	10.963	19.7778	9.18519	1.80405	0.837838	0.464419
MIR194-2	25.0741	29.2963	13.0741	26.0741	30.2963	14.0741	1.16193	0.539773	0.464548
PLK1	1247.56	900.222	417.852	1248.56	901.222	418.852	0.721812	0.335469	0.46476
C9orf152	0.962963	1.62963	0.222222	1.96296	2.62963	1.22222	1.33962	0.622642	0.464789
LRP2BP	2.88889	3.22222	0.962963	3.88889	4.22222	1.96296	1.08571	0.504762	0.464912
CHRFAM7A	18.6296	14.3704	6.14815	19.6296	15.3704	7.14815	0.783019	0.364151	0.46506
CASC5	499.667	386.296	179.185	500.667	387.296	180.185	0.773561	0.359891	0.465239
ZGLP1	6.59259	4.96296	1.77778	7.59259	5.96296	2.77778	0.785366	0.365854	0.465839
KB-1572G7.2	6.59259	8.37037	3.37037	7.59259	9.37037	4.37037	1.23415	0.57561	0.466403
AP006216.11	2.96296	1.77778	0.296296	3.96296	2.77778	1.2963	0.700935	0.327103	0.466667
SHCBP1	675.37	476.778	222.074	676.37	477.778	223.074	0.706385	0.329811	0.466899
RP11-12J10.3	7.2963	7.96296	3.18519	8.2963	8.96296	4.18519	1.08036	0.504464	0.466942
RP11-13N13.2	5.81481	4.62963	1.62963	6.81481	5.62963	2.62963	0.826087	0.38587	0.467105
RP11-398K22.12	1.33333	1.85185	0.333333	2.33333	2.85185	1.33333	1.22222	0.571429	0.467532
CBS	109.815	61.1481	28.0741	110.815	62.1481	29.0741	0.560829	0.262366	0.467819
NPY2R	3.74074	2.48148	0.62963	4.74074	3.48148	1.62963	0.734375	0.34375	0.468085
LHX6	2.96296	2.48148	0.62963	3.96296	3.48148	1.62963	0.878505	0.411215	0.468085
ESR2	19	23.5185	10.4815	20	24.5185	11.4815	1.22593	0.574074	0.468278
ALPP	6.18519	7.77778	3.11111	7.18519	8.77778	4.11111	1.22165	0.572165	0.468354
COL11A1	0.703704	1.92593	0.37037	1.7037	2.92593	1.37037	1.71739	0.804348	0.468354
SAPCD2	121.444	90.8889	42.037	122.444	91.8889	43.037	0.750454	0.351482	0.46836
FBXO43	22.2593	23.1111	10.2963	23.2593	24.1111	11.2963	1.03662	0.485669	0.46851
TCF19	202.222	158.259	73.6296	203.222	159.259	74.6296	0.78367	0.367232	0.468605
PTPRH	48.5926	33.2222	15.037	49.5926	34.2222	16.037	0.690067	0.323376	0.468615
RP11-276H7.3	2.74074	2.55556	0.666667	3.74074	3.55556	1.66667	0.950495	0.445545	0.46875
RP11-166O4.1	2.66667	2.55556	0.666667	3.66667	3.55556	1.66667	0.969697	0.454545	0.46875
KIF4B	1.74074	3.18519	0.962963	2.74074	4.18519	1.96296	1.52703	0.716216	0.469027
RP4-562J12.2	4.81481	2.62963	0.703704	5.81481	3.62963	1.7037	0.624204	0.292994	0.469388
ADAMTS14	1.25926	2.62963	0.703704	2.25926	3.62963	1.7037	1.60656	0.754098	0.469388
DNASE1	26.3333	28.8148	13	27.3333	29.8148	14	1.09079	0.512195	0.469565
RP11-1070N10.5	1.51852	3.33333	1.03704	2.51852	4.33333	2.03704	1.72059	0.808824	0.470085
HRG	1.37037	3.48148	1.11111	2.37037	4.48148	2.11111	1.89062	0.890625	0.471074
RUNDC3B	7	8.66667	3.55556	8	9.66667	4.55556	1.20833	0.569444	0.471264
GUCY1A3	0.666667	1.74074	0.296296	1.66667	2.74074	1.2963	1.64444	0.777778	0.472973
C4orf6	0.962963	1.74074	0.296296	1.96296	2.74074	1.2963	1.39623	0.660377	0.472973
PSRC1	111.333	92.6296	43.2963	112.333	93.6296	44.2963	0.833498	0.394329	0.473101
MCM5	912.778	610.222	288.259	913.778	611.222	289.259	0.668896	0.316553	0.473247
SASS6	120.519	93.9259	43.9259	121.519	94.9259	44.9259	0.781164	0.369704	0.473274
DIRAS3	1.2963	1.11111	0	2.2963	2.11111	1	0.919355	0.435484	0.473684
TTK	331.037	234.444	110.593	332.037	235.444	111.593	0.709091	0.336085	0.473966
DTL	771.111	639.481	302.889	772.111	640.481	303.889	0.82952	0.393582	0.474469
FOXD1	4.40741	3.44444	1.11111	5.40741	4.44444	2.11111	0.821918	0.390411	0.475
MCM2	1077.48	796.074	377.63	1078.48	797.074	378.63	0.739071	0.351077	0.475024
NES	2.92593	3.51852	1.14815	3.92593	4.51852	2.14815	1.15094	0.54717	0.47541
STX11	9.74074	7.33333	2.96296	10.7407	8.33333	3.96296	0.775862	0.368966	0.475556
ZNF367	233.926	158.778	75.0741	234.926	159.778	76.0741	0.68012	0.323822	0.476124
C14orf142	13.5556	11.4444	4.92593	14.5556	12.4444	5.92593	0.854962	0.407125	0.47619
HIST1H4B	787.259	656.296	312.074	788.259	657.296	313.074	0.833858	0.397171	0.476306
WNK3	3.92593	6.22222	2.44444	4.92593	7.22222	3.44444	1.46617	0.699248	0.476923
RP11-54O7.3	6.37037	10.4074	4.44444	7.37037	11.4074	5.44444	1.54774	0.738693	0.477273
KIF2C	296.556	229.593	109.074	297.556	230.593	110.074	0.774956	0.369928	0.477353
PRR11	334.704	280.815	133.889	335.704	281.815	134.889	0.839475	0.401809	0.478644
C19orf83	0.962963	1.62963	0.259259	1.96296	2.62963	1.25926	1.33962	0.641509	0.478873
FAM111B	264.333	239.593	114.222	265.333	240.593	115.222	0.906756	0.434255	0.47891
TK1	757.222	602.63	288.519	758.222	603.63	289.519	0.796112	0.381839	0.479629
CKAP2L	265.259	210.852	100.63	266.259	211.852	101.63	0.79566	0.381694	0.47972
KIAA0101	387.296	277.63	132.704	388.296	278.63	133.704	0.71757	0.344334	0.479862
OR2D3	5.37037	3.62963	1.22222	6.37037	4.62963	2.22222	0.726744	0.348837	0.48
SIGLEC10	1.66667	1.77778	0.333333	2.66667	2.77778	1.33333	1.04167	0.5	0.48
NPIPA7_2	9.7037	7.7037	3.18519	10.7037	8.7037	4.18519	0.813149	0.391003	0.480851
PRICKLE1	33.0741	29.7037	13.7778	34.0741	30.7037	14.7778	0.901087	0.433696	0.481303
CLDN5	3.11111	3	0.925926	4.11111	4	1.92593	0.972973	0.468468	0.481481
MTFR2	83.6667	62.3704	29.5185	84.6667	63.3704	30.5185	0.748469	0.360455	0.48159
FZD9	10.7037	11.0741	4.81481	11.7037	12.0741	5.81481	1.03165	0.496835	0.481595
RP13-608F4.8	1.22222	1.07407	0	2.22222	2.07407	1	0.933333	0.45	0.482143
LINC00461	0.740741	1.07407	0	1.74074	2.07407	1	1.19149	0.574468	0.482143
RP11-1029J19.4	0.740741	1.07407	0	1.74074	2.07407	1	1.19149	0.574468	0.482143
SCN1A	0.592593	1.07407	0	1.59259	2.07407	1	1.30233	0.627907	0.482143
PPAPDC2	0.407407	1.07407	0	1.40741	2.07407	1	1.47368	0.710526	0.482143
RP11-216N14.5	0.37037	1.07407	0	1.37037	2.07407	1	1.51351	0.72973	0.482143
MYO1A	6.37037	13.5185	6	7.37037	14.5185	7	1.96985	0.949749	0.482143
EXO1	489.111	331.296	159.259	490.111	332.296	160.259	0.678002	0.326986	0.482278
NAPRT1	50.7778	45.0741	21.2222	51.7778	46.0741	22.2222	0.889843	0.429185	0.482315
ARL17B	3.33333	7.51852	3.11111	4.33333	8.51852	4.11111	1.96581	0.948718	0.482609
ADRA2B	0.592593	1.14815	0.037037	1.59259	2.14815	1.03704	1.34884	0.651163	0.482759
CTD-2514C3.1	1.33333	2.2963	0.592593	2.33333	3.2963	1.59259	1.4127	0.68254	0.483146
CTSV	42.9259	26.5926	12.3333	43.9259	27.5926	13.3333	0.628162	0.303541	0.483221
RP13-996F3.3	9.88889	4.74074	1.77778	10.8889	5.74074	2.77778	0.527211	0.255102	0.483871
MYBL2	979.185	680.889	328.963	980.185	681.889	329.963	0.695674	0.336633	0.483895
RBM14	160.852	152.185	73.1852	161.852	153.185	74.1852	0.946453	0.458352	0.484284
CENPF	2918.93	2195.52	1062.89	2919.93	2196.52	1063.89	0.752251	0.364355	0.484352
ATAD5	312.037	288.111	139.222	313.037	289.111	140.222	0.923568	0.447941	0.485012
ZNF726	5.74074	4.18519	1.51852	6.74074	5.18519	2.51852	0.769231	0.373626	0.485714
PARPBP	173.111	134.481	64.8519	174.111	135.481	65.8519	0.778132	0.378217	0.486058
CDCA8	288.481	242.222	117.296	289.481	243.222	118.296	0.8402	0.408649	0.486371
RP11-56B16.2	0.814815	1.74074	0.333333	1.81481	2.74074	1.33333	1.5102	0.734694	0.486486
RP11-106M3.2	1.44444	1.74074	0.333333	2.44444	2.74074	1.33333	1.12121	0.545455	0.486486
RP1-40G4P.1	1.18519	1.74074	0.333333	2.18519	2.74074	1.33333	1.25424	0.610169	0.486486
MCM10	410.556	305.667	148.222	411.556	306.667	149.222	0.74514	0.362581	0.486594
KIF15	192.556	117.481	56.6667	193.556	118.481	57.6667	0.612132	0.297933	0.486715
LINC00106	9.18519	7.37037	3.07407	10.1852	8.37037	4.07407	0.821818	0.4	0.486726
RP11-486O12.2	7.25926	8.81481	3.77778	8.25926	9.81481	4.77778	1.18834	0.578475	0.486792
CENPA	173.667	117.222	56.5556	174.667	118.222	57.5556	0.676845	0.329517	0.486842
EFCAB4B	5.40741	4.85185	1.85185	6.40741	5.85185	2.85185	0.913295	0.445087	0.487342
LIN54	294.444	310.37	150.778	295.444	311.37	151.778	1.0539	0.513727	0.487451
HIST1H3I	176.407	112.296	54.2593	177.407	113.296	55.2593	0.638622	0.311482	0.487741
HIST1H2BI	332.37	259.037	125.889	333.37	260.037	126.889	0.780024	0.380624	0.487965
MKI67	4927.89	4067.78	1985.89	4928.89	4068.78	1986.89	0.825496	0.403111	0.488326
PDF	29.8148	34.5556	16.3704	30.8148	35.5556	17.3704	1.15385	0.563702	0.488542
IL12RB2	12.4074	7.48148	3.14815	13.4074	8.48148	4.14815	0.632597	0.309392	0.489083
TNFAIP8L1	4.59259	4.14815	1.51852	5.59259	5.14815	2.51852	0.92053	0.450331	0.489209
NUF2	221.704	147.852	71.9259	222.704	148.852	72.9259	0.668385	0.327457	0.489923
RP1-30G7.2	16.1111	17.5185	8.07407	17.1111	18.5185	9.07407	1.08225	0.530303	0.49
RP11-84C10.4	2.14815	1.03704	0	3.14815	2.03704	1	0.647059	0.317647	0.490909
RP11-649A18.12	1.7037	1.03704	0	2.7037	2.03704	1	0.753425	0.369863	0.490909
RP11-429D19.1	0.777778	1.03704	0	1.77778	2.03704	1	1.14583	0.5625	0.490909
APOA1	0.62963	1.03704	0	1.62963	2.03704	1	1.25	0.613636	0.490909
RNF151	0.333333	1.03704	0	1.33333	2.03704	1	1.52778	0.75	0.490909
C10orf25	0.296296	1.03704	0	1.2963	2.03704	1	1.57143	0.771429	0.490909
AC018462.2	0.259259	1.03704	0	1.25926	2.03704	1	1.61765	0.794118	0.490909
REEP1	15.1852	23.5926	11.0741	16.1852	24.5926	12.0741	1.51945	0.745995	0.490964
AC084809.2	0.296296	1.11111	0.037037	1.2963	2.11111	1.03704	1.62857	0.8	0.491228
NCAPG	592.222	489.037	240.074	593.222	490.037	241.074	0.82606	0.406381	0.491951
GUCA1B	5.88889	6.37037	2.62963	6.88889	7.37037	3.62963	1.06989	0.526882	0.492462
SMARCE1P6	3.88889	3.96296	1.44444	4.88889	4.96296	2.44444	1.01515	0.5	0.492537
HIST1H3J	678.407	487.111	239.481	679.407	488.111	240.481	0.718437	0.353958	0.492678
ESCO2	227.37	182.333	89.3333	228.37	183.333	90.3333	0.802789	0.395556	0.492727
CCDC79	0.962963	1.62963	0.296296	1.96296	2.62963	1.2963	1.33962	0.660377	0.492958
LRRC37A	9.77778	9.59259	4.22222	10.7778	10.5926	5.22222	0.982818	0.484536	0.493007
CDC20	713.741	497.815	244.926	714.741	498.815	245.926	0.697896	0.344077	0.49302
KCNIP3	0.666667	1.7037	0.333333	1.66667	2.7037	1.33333	1.62222	0.8	0.493151
SH3GL2	1.55556	1.77778	0.37037	2.55556	2.77778	1.37037	1.08696	0.536232	0.493333
SOX9-AS1	1.11111	1.77778	0.37037	2.11111	2.77778	1.37037	1.31579	0.649123	0.493333
PBK	352.556	211.185	103.963	353.556	212.185	104.963	0.600147	0.296878	0.494676
C19orf35	5.2963	6.03704	2.48148	6.2963	7.03704	3.48148	1.11765	0.552941	0.494737
MAD2L1	376.037	259.852	128.074	377.037	260.852	129.074	0.691847	0.342338	0.494818
SOWAHA	1.66667	2.59259	0.777778	2.66667	3.59259	1.77778	1.34722	0.666667	0.494845
HAUS3	29.3704	35.6667	17.1481	30.3704	36.6667	18.1481	1.20732	0.597561	0.494949
FAM132B	21.1111	13.7407	6.2963	22.1111	14.7407	7.2963	0.666667	0.329983	0.494975
B3GNT5	14.0741	21.6667	10.2222	15.0741	22.6667	11.2222	1.50369	0.744472	0.495098
FOXM1	632.074	468	231.296	633.074	469	232.296	0.74083	0.366934	0.495301
HERC2P7	4.77778	3.18519	1.07407	5.77778	4.18519	2.07407	0.724359	0.358974	0.495575
TGFB3	4.22222	3.18519	1.07407	5.22222	4.18519	2.07407	0.801418	0.397163	0.495575
FAM183B	1.40741	3.18519	1.07407	2.40741	4.18519	2.07407	1.73846	0.861538	0.495575
MLNR	2.14815	3.25926	1.11111	3.14815	4.25926	2.11111	1.35294	0.670588	0.495652
HS3ST6	5.44444	3.40741	1.18519	6.44444	4.40741	2.18519	0.683908	0.33908	0.495798
ENHO	9	8.7037	3.81481	10	9.7037	4.81481	0.97037	0.481481	0.496183
HIST2H4A	17	10.5556	4.74074	18	11.5556	5.74074	0.641975	0.31893	0.496795
DCAF12L2	3.74074	5.48148	2.22222	4.74074	6.48148	3.22222	1.36719	0.679688	0.497143
GPSM2	103.852	69.9259	34.2963	104.852	70.9259	35.2963	0.676439	0.33663	0.49765
HIST1H2AL	138.778	95.3704	46.963	139.778	96.3704	47.963	0.689454	0.343137	0.497694
KCNG3	24.4074	21	9.96296	25.4074	22	10.963	0.865889	0.431487	0.498316
VIM-AS1	9.7037	10.6667	4.81481	10.7037	11.6667	5.81481	1.08997	0.543253	0.498413
UHRF1	586.259	476.926	237.259	587.259	477.926	238.259	0.813824	0.405714	0.498528
DIAPH3	376.963	277.148	137.815	377.963	278.148	138.815	0.735914	0.367271	0.499068
CCNA2	497.111	323.815	161.296	498.111	324.815	162.296	0.652093	0.325823	0.499658
XRCC2	296.259	249.963	124.444	297.259	250.963	125.444	0.844256	0.422003	0.499852
AC007405.6	0.851852	1.07407	0.037037	1.85185	2.07407	1.03704	1.12	0.56	0.5
RP11-38L15.8	3.11111	2.33333	0.666667	4.11111	3.33333	1.66667	0.810811	0.405405	0.5
SEPT7P9	0.851852	1.66667	0.333333	1.85185	2.66667	1.33333	1.44	0.72	0.5
AP000251.3	2.7037	1	0	3.7037	2	1	0.54	0.27	0.5
ANKRD20A3	1.66667	1	0	2.66667	2	1	0.75	0.375	0.5
CARNS1	1.33333	1.2963	0.148148	2.33333	2.2963	1.14815	0.984127	0.492063	0.5
AP000487.5	6.07407	6.18519	2.59259	7.07407	7.18519	3.59259	1.01571	0.507853	0.5
RP11-445O16.3	0.888889	1	0	1.88889	2	1	1.05882	0.529412	0.5
TWF1P1	0.851852	1	0	1.85185	2	1	1.08	0.54	0.5
CAGE1	0.962963	1.22222	0.111111	1.96296	2.22222	1.11111	1.13208	0.566038	0.5
ALDH1A2	1.25926	1.59259	0.296296	2.25926	2.59259	1.2963	1.14754	0.57377	0.5
RP11-119K6.6	0.740741	1	0	1.74074	2	1	1.14894	0.574468	0.5
MYCLP1	0.666667	1	0	1.66667	2	1	1.2	0.6	0.5
TCAM1P	0.62963	1	0	1.62963	2	1	1.22727	0.613636	0.5
AGAP4	4.40741	6.48148	2.74074	5.40741	7.48148	3.74074	1.38356	0.691781	0.5
KRT18P13	0.333333	1	0	1.33333	2	1	1.5	0.75	0.5
RP11-319E12.2	0.333333	1	0	1.33333	2	1	1.5	0.75	0.5
CALCRL	1.11111	2.55556	0.777778	2.11111	3.55556	1.77778	1.68421	0.842105	0.5

## Sheet: 1 vs 10 no change 1vs 100 up
Feature ID	Control - Normalized means	1:10 - Normalized means	1:100 - Normalized means	control	01:10:00	1:100	1:10/cont	1:100/cont	1:100/1:10
IFIT1	1.77778	2.51852	185.815	2.77778	3.51852	186.815	1.26667	67.2533	53.0947
IFI6	37.4815	67.7407	3647	38.4815	68.7407	3648	1.78633	94.7988	53.069
OAS2	0.333333	0.333333	65.5185	1.33333	1.33333	66.5185	1	49.8889	49.8889
IFI44L	4.37037	8.59259	342.259	5.37037	9.59259	343.259	1.78621	63.9172	35.7838
XAF1	0	0.851852	58.4815	1	1.85185	59.4815	1.85185	59.4815	32.12
IFI44	3.55556	7.44444	267.593	4.55556	8.44444	268.593	1.85366	58.9593	31.807
IFIT2	1.18519	0.62963	49.7778	2.18519	1.62963	50.7778	0.745763	23.2373	31.1591
IFI27	3.40741	6.62963	231.926	4.40741	7.62963	232.926	1.73109	52.8487	30.5291
MX2	0	0.333333	39.5556	1	1.33333	40.5556	1.33333	40.5556	30.4167
LAMP3	1.11111	1.37037	62.9259	2.11111	2.37037	63.9259	1.12281	30.2807	26.9688
ISG15	41.3704	55.4815	1495.11	42.3704	56.4815	1496.11	1.33304	35.3103	26.4885
BST2	0.296296	0	17.3333	1.2963	1	18.3333	0.771429	14.1429	18.3333
DDX60	25.3704	29.1481	431.852	26.3704	30.1481	432.852	1.14326	16.4143	14.3575
IFIT3	2.14815	3.37037	44.037	3.14815	4.37037	45.037	1.38824	14.3059	10.3051
BATF2	9.44444	9.22222	103.778	10.4444	10.2222	104.778	0.978723	10.0319	10.25
HELZ2	104.111	130.519	1344.96	105.111	131.519	1345.96	1.25123	12.8051	10.234
IFIH1	51.963	62.5926	580.519	52.963	63.5926	581.519	1.2007	10.9797	9.14444
PARP9	98.3333	117.074	1029.22	99.3333	118.074	1030.22	1.18867	10.3714	8.72522
IRF9	6.92593	14.4444	127.333	7.92593	15.4444	128.333	1.9486	16.1916	8.30935
IRF7	33.9259	33.963	244.963	34.9259	34.963	245.963	1.00106	7.04242	7.03496
IFNL1	0	0	5.81481	1	1	6.81481	1	6.81481	6.81481
APOL6	62.6296	74.1852	509.148	63.6296	75.1852	510.148	1.18161	8.01746	6.78522
IFITM1	0	0	5.55556	1	1	6.55556	1	6.55556	6.55556
DTX3L	155.926	218.593	1399.93	156.926	219.593	1400.93	1.39934	8.92731	6.37966
SMTNL1	1	0.925926	11.1111	2	1.92593	12.1111	0.962963	6.05556	6.28846
HLA-B	41.5556	55.2593	350.704	42.5556	56.2593	351.704	1.32202	8.26458	6.25148
GBP1	25.7778	28.5185	182.481	26.7778	29.5185	183.481	1.10235	6.85201	6.21581
CXCL10	0	0	5.18519	1	1	6.18519	1	6.18519	6.18519
HERC6	64.4074	87.963	540.333	65.4074	88.963	541.333	1.36014	8.27633	6.08493
HSH2D	0.666667	0.962963	10.7407	1.66667	1.96296	11.7407	1.17778	7.04444	5.98113
PI3	7.48148	6.03704	40.1852	8.48148	7.03704	41.1852	0.829694	4.8559	5.85263
CCL5	0.333333	0.148148	5.7037	1.33333	1.14815	6.7037	0.861111	5.02778	5.83871
PLEKHA4	2.48148	3.03704	22.4074	3.48148	4.03704	23.4074	1.15957	6.7234	5.79817
DDX58	181.852	256.333	1439.59	182.852	257.333	1440.59	1.40733	7.87847	5.59816
SLC15A3	3	1.66667	12.4444	4	2.66667	13.4444	0.666667	3.36111	5.04167
C19orf66	28.1111	39.4074	201.815	29.1111	40.4074	202.815	1.38804	6.96692	5.01925
DDX60L	188.37	210.593	1058.11	189.37	211.593	1059.11	1.11735	5.5928	5.00543
LCN2	13.7037	20.8889	107.889	14.7037	21.8889	108.889	1.48866	7.40554	4.97462
PSMB9	15.8148	12.963	68.1852	16.8148	13.963	69.1852	0.830396	4.11454	4.95491
IFI35	81.1481	88.7037	437.852	82.1481	89.7037	438.852	1.09197	5.3422	4.89224
CFB_2	6.74074	13.9259	71.7407	7.74074	14.9259	72.7407	1.92823	9.39713	4.87345
PARP12	93.1852	102	486.296	94.1852	103	487.296	1.09359	5.17381	4.73103
UBA7	2.51852	2.03704	13.3333	3.51852	3.03704	14.3333	0.863158	4.07368	4.71951
REC8	34.4074	36.2222	174.333	35.4074	37.2222	175.333	1.05126	4.95188	4.71045
SP110	100.074	104.037	462.296	101.074	105.037	463.296	1.03921	4.58373	4.41079
SAMD9	247.296	334.407	1452.52	248.296	335.407	1453.52	1.35084	5.85397	4.33359
UBE2L6	133.852	137.111	591.074	134.852	138.111	592.074	1.02417	4.39055	4.28694
OAS3	416.185	400.519	1715.37	417.185	401.519	1716.37	0.962447	4.11417	4.2747
CASP1	0.333333	1.33333	8.92593	1.33333	2.33333	9.92593	1.75	7.44444	4.25397
LGALS3BP	157.889	253.926	1069.96	158.889	254.926	1070.96	1.60443	6.74033	4.20108
STAT2	214	340.259	1430.48	215	341.259	1431.48	1.58725	6.65805	4.1947
RP11-203J24.9	1.55556	2.07407	11.8148	2.55556	3.07407	12.8148	1.2029	5.01449	4.16867
RP11-115J23.1	3.2963	1.81481	10.7037	4.2963	2.81481	11.7037	0.655172	2.72414	4.15789
IFI16	67.3333	114.519	479.037	68.3333	115.519	480.037	1.69051	7.02493	4.1555
IFNL2	0	0	3.14815	1	1	4.14815	1	4.14815	4.14815
CYP2C9	0	0	3.07407	1	1	4.07407	1	4.07407	4.07407
PARP14	505.148	658.556	2650.19	506.148	659.556	2651.19	1.30309	5.23796	4.01965
PLSCR1	230.333	210.852	843.296	231.333	211.852	844.296	0.915786	3.6497	3.98531
OAS1	409.37	248.667	992.63	410.37	249.667	993.63	0.608394	2.4213	3.97982
RP11-468E2.4	25.7037	23.5185	96.4444	26.7037	24.5185	97.4444	0.918169	3.6491	3.97432
TRANK1	129.37	235.259	929.444	130.37	236.259	930.444	1.81222	7.13693	3.93823
IL8	205.556	250.37	983.815	206.556	251.37	984.815	1.21696	4.7678	3.91778
GBP5	0	0	2.85185	1	1	3.85185	1	3.85185	3.85185
COL8A1	3.77778	3.92593	17.7778	4.77778	4.92593	18.7778	1.03101	3.93023	3.81203
PSMB8	47.7778	57.3704	220.704	48.7778	58.3704	221.704	1.19666	4.54518	3.79822
IDO1	0	0	2.74074	1	1	3.74074	1	3.74074	3.74074
HLA-F	11.6296	17.9259	68.7407	12.6296	18.9259	69.7407	1.49853	5.52199	3.68493
HCP5	2.48148	5.33333	22.2593	3.48148	6.33333	23.2593	1.81915	6.68085	3.67251
GCOM1	1.74074	0.481481	4.37037	2.74074	1.48148	5.37037	0.540541	1.95946	3.625
TRIM14	143.407	159.259	573.074	144.407	160.259	574.074	1.10977	3.97538	3.58216
SLC52A1	2.22222	2.25926	10.6667	3.22222	3.25926	11.6667	1.01149	3.62069	3.57955
PTX3	2.40741	0.925926	5.85185	3.40741	1.92593	6.85185	0.565217	2.01087	3.55769
RPS11P6	0.444444	0	2.51852	1.44444	1	3.51852	0.692308	2.4359	3.51852
IFITM3	1.7037	2.14815	10	2.7037	3.14815	11	1.16438	4.06849	3.49412
CTD-3162L10.1	0.333333	0	2.48148	1.33333	1	3.48148	0.75	2.61111	3.48148
USP18	97.5556	86.7778	302.444	98.5556	87.7778	303.444	0.890643	3.07892	3.45696
ASIC4	0.296296	0.296296	3.40741	1.2963	1.2963	4.40741	1	3.4	3.4
GOLGA8O	4.59259	4.88889	18.7037	5.59259	5.88889	19.7037	1.05298	3.52318	3.34591
GBP4	0.666667	1.03704	5.81481	1.66667	2.03704	6.81481	1.22222	4.08889	3.34545
SLC22A14	1.66667	0.407407	3.7037	2.66667	1.40741	4.7037	0.527778	1.76389	3.34211
CLEC4E	0.666667	1.33333	6.77778	1.66667	2.33333	7.77778	1.4	4.66667	3.33333
TRIM69	68.3704	50.2593	169.148	69.3704	51.2593	170.148	0.738922	2.45275	3.31936
NEDD8-MDP1	0.333333	0	2.2963	1.33333	1	3.2963	0.75	2.47222	3.2963
TNFAIP3	189.778	211.148	694.667	190.778	212.148	695.667	1.11202	3.64648	3.27916
ABCA1	142.778	202.296	656.259	143.778	203.296	657.259	1.41396	4.57135	3.23301
RASGRP3	14.037	27.3333	90.4444	15.037	28.3333	91.4444	1.88424	6.08128	3.22745
LTB	0.333333	1.48148	7	1.33333	2.48148	8	1.86111	6	3.22388
MYCBPAP	2.59259	2.22222	9.33333	3.59259	3.22222	10.3333	0.896907	2.87629	3.2069
C1R	58.5185	85.5556	273.815	59.5185	86.5556	274.815	1.45426	4.6173	3.17501
CTNNA2	0	0	2.14815	1	1	3.14815	1	3.14815	3.14815
CTD-2207O23.3	0	0	2.14815	1	1	3.14815	1	3.14815	3.14815
PDZK1IP1	2.2963	5.07407	18.037	3.2963	6.07407	19.037	1.8427	5.77528	3.13415
STAT1	2389.78	2899.44	8913.78	2390.78	2900.44	8914.78	1.21318	3.72882	3.07359
PML	160.741	215.037	662.37	161.741	216.037	663.37	1.3357	4.10144	3.07063
C17orf72	2.96296	1.62963	7.07407	3.96296	2.62963	8.07407	0.663551	2.03738	3.07042
AC006262.4	0.666667	0.518519	3.62963	1.66667	1.51852	4.62963	0.911111	2.77778	3.04878
ZNFX1	611.519	873.407	2661.26	612.519	874.407	2662.26	1.42756	4.34641	3.04464
RP13-631K18.5	1.22222	1.11111	5.40741	2.22222	2.11111	6.40741	0.95	2.88333	3.03509
GBP3	49.3704	90.6296	276.741	50.3704	91.6296	277.741	1.81912	5.51397	3.03112
UTS2B	1.14815	0.37037	3.14815	2.14815	1.37037	4.14815	0.637931	1.93103	3.02703
TNFRSF1B	0.555556	0	2	1.55556	1	3	0.642857	1.92857	3
LGALS17A	0	0	2	1	1	3	1	3	3
APOL1	121.704	215.63	648.593	122.704	216.63	649.593	1.76547	5.29399	2.99863
TBX6	2.88889	0.962963	4.85185	3.88889	1.96296	5.85185	0.504762	1.50476	2.98113
AFF2	0.333333	0	1.96296	1.33333	1	2.96296	0.75	2.22222	2.96296
MBD5	70.8889	70.2222	209.148	71.8889	71.2222	210.148	0.990726	2.92324	2.9506
GSG1L	0	0	1.92593	1	1	2.92593	1	2.92593	2.92593
IFITM2	14.7037	20.0741	60.1852	15.7037	21.0741	61.1852	1.34198	3.89623	2.90334
AC106053.1	0	0	1.88889	1	1	2.88889	1	2.88889	2.88889
CD68	17.3704	20.963	62.1852	18.3704	21.963	63.1852	1.19556	3.43952	2.8769
SULF1	0.481481	0.444444	3.14815	1.48148	1.44444	4.14815	0.975	2.8	2.87179
TCEA1P2	1	0.333333	2.81481	2	1.33333	3.81481	0.666667	1.90741	2.86111
PAX2	1.55556	2.96296	10.3333	2.55556	3.96296	11.3333	1.55072	4.43478	2.85981
CLEC18C	0.925926	0.296296	2.7037	1.92593	1.2963	3.7037	0.673077	1.92308	2.85714
CD34	0.296296	0.296296	2.7037	1.2963	1.2963	3.7037	1	2.85714	2.85714
ADAMTSL4	7.07407	4.85185	15.7037	8.07407	5.85185	16.7037	0.724771	2.06881	2.85443
PCDHB7	0.333333	0	1.85185	1.33333	1	2.85185	0.75	2.13889	2.85185
RP11-434C1.1	0.37037	0	1.85185	1.37037	1	2.85185	0.72973	2.08108	2.85185
TEX11	0	0	1.85185	1	1	2.85185	1	2.85185	2.85185
RP11-672A2.1	0.888889	0.62963	3.62963	1.88889	1.62963	4.62963	0.862745	2.45098	2.84091
RGS22	6.48148	5.7037	18	7.48148	6.7037	19	0.89604	2.5396	2.83425
RP11-399D6.2	1.66667	2.11111	7.81481	2.66667	3.11111	8.81481	1.16667	3.30556	2.83333
C10orf11	11.3704	11.8148	35.1111	12.3704	12.8148	36.1111	1.03593	2.91916	2.81792
TYMP	53.5185	46.2593	131.963	54.5185	47.2593	132.963	0.866848	2.43886	2.81348
NLRC5	57.7407	101.37	286.481	58.7407	102.37	287.481	1.74275	4.89407	2.80825
TNFRSF25	6.48148	8.22222	24.7778	7.48148	9.22222	25.7778	1.23267	3.44554	2.79518
KMO	1.48148	1.44444	5.81481	2.48148	2.44444	6.81481	0.985075	2.74627	2.78788
C20orf203	0.962963	0.444444	3	1.96296	1.44444	4	0.735849	2.03774	2.76923
RPL9P29	1.66667	0.740741	3.81481	2.66667	1.74074	4.81481	0.652778	1.80556	2.76596
NFKBIZ	100.481	99.2963	275.926	101.481	100.296	276.926	0.988321	2.72883	2.76108
PATL2	6.33333	3.25926	10.6296	7.33333	4.25926	11.6296	0.580808	1.58586	2.73043
IQCH	11.8519	7.55556	22.3333	12.8519	8.55556	23.3333	0.665706	1.81556	2.72727
TNFSF15	1.22222	0.481481	3.03704	2.22222	1.48148	4.03704	0.666667	1.81667	2.725
RP11-445H22.4	1.55556	1	4.44444	2.55556	2	5.44444	0.782609	2.13043	2.72222
FSIP2	6.18519	6.88889	20.4074	7.18519	7.88889	21.4074	1.09794	2.97938	2.71362
ALMS1P	0.62963	0.666667	3.51852	1.62963	1.66667	4.51852	1.02273	2.77273	2.71111
SAA1	1.07407	0.407407	2.81481	2.07407	1.40741	3.81481	0.678571	1.83929	2.71053
RP11-61L23.2	0.888889	0	1.7037	1.88889	1	2.7037	0.529412	1.43137	2.7037
STAR	1	0.962963	4.2963	2	1.96296	5.2963	0.981481	2.64815	2.69811
CSF3	0.666667	0.333333	2.59259	1.66667	1.33333	3.59259	0.8	2.15556	2.69444
SLC38A11	0.481481	0.333333	2.59259	1.48148	1.33333	3.59259	0.9	2.425	2.69444
THEMIS2	9.07407	4.18519	12.9259	10.0741	5.18519	13.9259	0.514706	1.38235	2.68571
HERC5	60.0741	55.4074	149.519	61.0741	56.4074	150.519	0.92359	2.46452	2.66842
HHIPL1	1.40741	0.333333	2.55556	2.40741	1.33333	3.55556	0.553846	1.47692	2.66667
MAFA	0.333333	0	1.66667	1.33333	1	2.66667	0.75	2	2.66667
POT1-AS1	3.81481	1.55556	5.81481	4.81481	2.55556	6.81481	0.530769	1.41538	2.66667
ARL14EPL	0.296296	0.111111	1.96296	1.2963	1.11111	2.96296	0.857143	2.28571	2.66667
AC073283.4	1.22222	1.18519	4.77778	2.22222	2.18519	5.77778	0.983333	2.6	2.64407
TLR3	19.2222	36.8148	98.9259	20.2222	37.8148	99.9259	1.86996	4.94139	2.64251
FAM66A	0.333333	0	1.62963	1.33333	1	2.62963	0.75	1.97222	2.62963
AC010524.2	0.296296	0	1.62963	1.2963	1	2.62963	0.771429	2.02857	2.62963
C20orf195	0	0	1.62963	1	1	2.62963	1	2.62963	2.62963
CTC-435M10.3	0	0	1.62963	1	1	2.62963	1	2.62963	2.62963
CXCL11	0	0	1.62963	1	1	2.62963	1	2.62963	2.62963
DLEC1	0	0	1.62963	1	1	2.62963	1	2.62963	2.62963
RP11-482H16.1	0	0	1.62963	1	1	2.62963	1	2.62963	2.62963
RP11-697E2.6	1.22222	0.777778	3.66667	2.22222	1.77778	4.66667	0.8	2.1	2.625
CCDC169	1.33333	0.444444	2.77778	2.33333	1.44444	3.77778	0.619048	1.61905	2.61538
NPIPB9	3.37037	2.92593	9.25926	4.37037	3.92593	10.2593	0.898305	2.34746	2.61321
HLA-C	235.593	281.852	737.037	236.593	282.852	738.037	1.19552	3.11944	2.60927
IL15RA	5.11111	3.11111	9.7037	6.11111	4.11111	10.7037	0.672727	1.75152	2.6036
TRIM74	0.592593	1.96296	6.7037	1.59259	2.96296	7.7037	1.86047	4.83721	2.6
RP11-118M9.3	0.777778	0	1.59259	1.77778	1	2.59259	0.5625	1.45833	2.59259
CTD-2653D5.1	0.333333	0	1.59259	1.33333	1	2.59259	0.75	1.94444	2.59259
RP11-148L24.1	0.333333	0	1.59259	1.33333	1	2.59259	0.75	1.94444	2.59259
CTSS	72.7037	115.667	300.852	73.7037	116.667	301.852	1.58291	4.09548	2.5873
CXCL1	255.296	240.778	623.926	256.296	241.778	624.926	0.943353	2.43829	2.58471
B3GNT7	1.96296	1.40741	5.22222	2.96296	2.40741	6.22222	0.8125	2.1	2.58462
FGF11	0.666667	0.62963	3.18519	1.66667	1.62963	4.18519	0.977778	2.51111	2.56818
CCL20	49.7407	27.0741	71.037	50.7407	28.0741	72.037	0.553285	1.41971	2.56596
IRF1	96.9259	99.5185	256.37	97.9259	100.519	257.37	1.02648	2.62821	2.56043
HK3	0.740741	0	1.55556	1.74074	1	2.55556	0.574468	1.46809	2.55556
LINC00322	0.666667	0	1.55556	1.66667	1	2.55556	0.6	1.53333	2.55556
CTD-3214H19.4	0	0	1.55556	1	1	2.55556	1	2.55556	2.55556
NRSN1	4.62963	3.44444	10.3333	5.62963	4.44444	11.3333	0.789474	2.01316	2.55
GPR78	0.740741	1.44444	5.22222	1.74074	2.44444	6.22222	1.40426	3.57447	2.54545
TMEM229B	4.55556	7.03704	19.4444	5.55556	8.03704	20.4444	1.44667	3.68	2.54378
TRIM21	91.2222	93.9259	239.556	92.2222	94.9259	240.556	1.02932	2.60843	2.53414
SP100	267.148	338.556	857.407	268.148	339.556	858.407	1.2663	3.20124	2.52803
RP11-293M10.5	1.22222	0.333333	2.37037	2.22222	1.33333	3.37037	0.6	1.51667	2.52778
NAT8	0	0.333333	2.37037	1	1.33333	3.37037	1.33333	3.37037	2.52778
PCAT6	8.96296	6.25926	17.3333	9.96296	7.25926	18.3333	0.728625	1.84015	2.52551
C15orf48	26.9259	30.6667	78.8889	27.9259	31.6667	79.8889	1.13395	2.86074	2.52281
ELFN2	2.85185	0.962963	3.92593	3.85185	1.96296	4.92593	0.509615	1.27885	2.50943
GSTM2	4.03704	4.07407	11.7037	5.03704	5.07407	12.7037	1.00735	2.52206	2.50365
MIPEPP3	1.07407	0.333333	2.33333	2.07407	1.33333	3.33333	0.642857	1.60714	2.5
TAPT1-AS1	4.51852	2.2963	7.22222	5.51852	3.2963	8.22222	0.597315	1.48993	2.49438
AC097500.2	3.44444	1.85185	6.11111	4.44444	2.85185	7.11111	0.641667	1.6	2.49351
LINC00536	0.666667	1.03704	4.07407	1.66667	2.03704	5.07407	1.22222	3.04444	2.49091
ZNF853	1.81481	1.03704	4.07407	2.81481	2.03704	5.07407	0.723684	1.80263	2.49091
CDH8	6.81481	2.96296	8.85185	7.81481	3.96296	9.85185	0.507109	1.26066	2.48598
AP000275.65	3.77778	2.22222	7	4.77778	3.22222	8	0.674419	1.67442	2.48276
TMIGD1	0	0	1.48148	1	1	2.48148	1	2.48148	2.48148
MUC20	1.77778	1.92593	6.25926	2.77778	2.92593	7.25926	1.05333	2.61333	2.48101
ADAMTS7	33.3704	56.5185	141.593	34.3704	57.5185	142.593	1.67349	4.14871	2.47907
RP11-334C17.5	2.11111	1.40741	4.96296	3.11111	2.40741	5.96296	0.77381	1.91667	2.47692
PARK2	4.51852	3.07407	9.03704	5.51852	4.07407	10.037	0.738255	1.81879	2.46364
NBEAP1	11.3704	10.1111	26.3333	12.3704	11.1111	27.3333	0.898204	2.20958	2.46
RP11-249C24.10	2.33333	0.962963	3.81481	3.33333	1.96296	4.81481	0.588889	1.44444	2.45283
ZNF467	6.59259	12.1852	31.3333	7.59259	13.1852	32.3333	1.73659	4.25854	2.45225
MEG9	1.44444	0.888889	3.62963	2.44444	1.88889	4.62963	0.772727	1.89394	2.45098
RP11-470M17.2	1.7037	0.407407	2.44444	2.7037	1.40741	3.44444	0.520548	1.27397	2.44737
AC005592.2	1.55556	1.81481	5.88889	2.55556	2.81481	6.88889	1.10145	2.69565	2.44737
RP11-736K20.6	1.7037	0.740741	3.25926	2.7037	1.74074	4.25926	0.643836	1.57534	2.44681
CATSPER1	2.03704	3.14815	9.14815	3.03704	4.14815	10.1481	1.36585	3.34146	2.44643
PLGLB1	0.703704	0	1.44444	1.7037	1	2.44444	0.586957	1.43478	2.44444
RP11-273G15.2	0.703704	0.666667	3.07407	1.7037	1.66667	4.07407	0.978261	2.3913	2.44444
RP11-554L12.1	0	0	1.44444	1	1	2.44444	1	2.44444	2.44444
TAP1	108.074	132.778	325.593	109.074	133.778	326.593	1.22649	2.99423	2.44131
IL1B	12.037	10	25.8519	13.037	11	26.8519	0.84375	2.05966	2.44108
TRPV1	12	5.88889	15.8148	13	6.88889	16.8148	0.529915	1.29345	2.44086
ODF3B	11.4444	13.9259	35.4074	12.4444	14.9259	36.4074	1.1994	2.9256	2.43921
DHX58	2.14815	0.814815	3.40741	3.14815	1.81481	4.40741	0.576471	1.4	2.42857
TNC	18.1481	12.7407	32.2963	19.1481	13.7407	33.2963	0.717602	1.73888	2.42318
TULP2	0.851852	0.851852	3.48148	1.85185	1.85185	4.48148	1	2.42	2.42
DISC1	20	28.2963	69.6667	21	29.2963	70.6667	1.39506	3.36508	2.41214
RP11-645C24.2	11.8148	9.14815	23.4444	12.8148	10.1481	24.4444	0.791908	1.90751	2.40876
TREM1	0.592593	0	1.40741	1.59259	1	2.40741	0.627907	1.51163	2.40741
IFNL3	0	0	1.40741	1	1	2.40741	1	2.40741	2.40741
VNN3	0	0	1.40741	1	1	2.40741	1	2.40741	2.40741
TSPEAR-AS1	5.37037	4.03704	11.1111	6.37037	5.03704	12.1111	0.790698	1.90116	2.40441
AC098617.1	1.55556	0.481481	2.55556	2.55556	1.48148	3.55556	0.57971	1.3913	2.4
RP11-222A5.1	1.33333	0.666667	3	2.33333	1.66667	4	0.714286	1.71429	2.4
EEF1B2P5	0	0.481481	2.55556	1	1.48148	3.55556	1.48148	3.55556	2.4
MYPN	25.6296	33.7778	82.4444	26.6296	34.7778	83.4444	1.30598	3.13352	2.39936
SLCO1A2	15.5556	15.4444	38.4444	16.5556	16.4444	39.4444	0.993289	2.38255	2.39865
SCARF1	1.2963	1.33333	4.59259	2.2963	2.33333	5.59259	1.01613	2.43548	2.39683
COX6B2	1.66667	0.407407	2.37037	2.66667	1.40741	3.37037	0.527778	1.26389	2.39474
RFX3	63.9259	44.5556	108.037	64.9259	45.5556	109.037	0.701654	1.67941	2.3935
SERPINA6	3.96296	5.07407	13.4815	4.96296	6.07407	14.4815	1.22388	2.91791	2.38415
HLA-A	140	161.481	385.667	141	162.481	386.667	1.15235	2.74232	2.37976
EIF2AK2	1446.59	1556.19	3702	1447.59	1557.19	3703	1.07571	2.55804	2.37801
RGAG4	0.740741	0	1.37037	1.74074	1	2.37037	0.574468	1.3617	2.37037
RP4-536B24.4	0.592593	0	1.37037	1.59259	1	2.37037	0.627907	1.48837	2.37037
RP11-728F11.3	0.518519	0	1.37037	1.51852	1	2.37037	0.658537	1.56098	2.37037
BCL2L10	0.296296	0	1.37037	1.2963	1	2.37037	0.771429	1.82857	2.37037
TMEM178A	1.03704	2.03704	6.18519	2.03704	3.03704	7.18519	1.49091	3.52727	2.36585
IFNB1	0.333333	0.62963	2.85185	1.33333	1.62963	3.85185	1.22222	2.88889	2.36364
LGR5	0.333333	0.62963	2.85185	1.33333	1.62963	3.85185	1.22222	2.88889	2.36364
FAM66C	2.59259	2.77778	7.92593	3.59259	3.77778	8.92593	1.05155	2.48454	2.36275
AC093375.1	6.44444	4.74074	12.5556	7.44444	5.74074	13.5556	0.771144	1.8209	2.36129
RP11-250B2.3	1.51852	0.333333	2.14815	2.51852	1.33333	3.14815	0.529412	1.25	2.36111
FAM167B	1.11111	0.333333	2.14815	2.11111	1.33333	3.14815	0.631579	1.49123	2.36111
HLA-H	6.11111	6.07407	15.6667	7.11111	7.07407	16.6667	0.994792	2.34375	2.35602
RP11-552F3.12	1.92593	2.44444	7.11111	2.92593	3.44444	8.11111	1.17722	2.77215	2.35484
PHF11	37.963	40.0741	95.7037	38.963	41.0741	96.7037	1.05418	2.48194	2.35437
TNFSF10	3.51852	3.18519	8.85185	4.51852	4.18519	9.85185	0.92623	2.18033	2.35398
RP11-2L8.1	0.703704	2.14815	6.40741	1.7037	3.14815	7.40741	1.84783	4.34783	2.35294
RP11-91K9.1	54.4074	81.8889	193.519	55.4074	82.8889	194.519	1.49599	3.5107	2.34674
TTC39B	24.1111	22.1481	53.0741	25.1111	23.1481	54.0741	0.921829	2.15339	2.336
RP11-267A15.1	0.444444	0	1.33333	1.44444	1	2.33333	0.692308	1.61538	2.33333
DDO	0.333333	0	1.33333	1.33333	1	2.33333	0.75	1.75	2.33333
PLA2G7	0.333333	0	1.33333	1.33333	1	2.33333	0.75	1.75	2.33333
RP11-231N9.1	0.333333	0	1.33333	1.33333	1	2.33333	0.75	1.75	2.33333
CTD-2207P18.2	4.51852	3.66667	9.88889	5.51852	4.66667	10.8889	0.845638	1.97315	2.33333
GBP1P1	0	0	1.33333	1	1	2.33333	1	2.33333	2.33333
RP5-914P20.5	0	0	1.33333	1	1	2.33333	1	2.33333	2.33333
RPTN	0	0	1.33333	1	1	2.33333	1	2.33333	2.33333
COL22A1	3.11111	2.59259	7.37037	4.11111	3.59259	8.37037	0.873874	2.03604	2.3299
RP11-25H12.1	1.92593	1.03704	3.74074	2.92593	2.03704	4.74074	0.696203	1.62025	2.32727
A4GNT	6.40741	4.18519	11.037	7.40741	5.18519	12.037	0.7	1.625	2.32143
FPR1	1.74074	0.62963	2.77778	2.74074	1.62963	3.77778	0.594595	1.37838	2.31818
RP11-783K16.13	2.92593	1.14815	3.96296	3.92593	2.14815	4.96296	0.54717	1.26415	2.31034
APOBEC3F	15.1111	14.2963	34.3333	16.1111	15.2963	35.3333	0.949425	2.1931	2.30993
RP11-253M7.1	1.22222	0.333333	2.07407	2.22222	1.33333	3.07407	0.6	1.38333	2.30556
IRF2	64.2222	49.3333	115	65.2222	50.3333	116	0.771721	1.77853	2.30464
RP11-216L13.19	0.777778	0	1.2963	1.77778	1	2.2963	0.5625	1.29167	2.2963
RASA4B	0.333333	0	1.2963	1.33333	1	2.2963	0.75	1.72222	2.2963
AC012494.1	0.296296	0	1.2963	1.2963	1	2.2963	0.771429	1.77143	2.2963
HLA-DOB	0	0	1.2963	1	1	2.2963	1	2.2963	2.2963
GNG12-AS1	0.333333	0.296296	1.96296	1.33333	1.2963	2.96296	0.972222	2.22222	2.28571
ANGPTL6	0.925926	0.296296	1.96296	1.92593	1.2963	2.96296	0.673077	1.53846	2.28571
LRRC39	2.22222	1	3.55556	3.22222	2	4.55556	0.62069	1.41379	2.27778
SYT5	0	0.333333	2.03704	1	1.33333	3.03704	1.33333	3.03704	2.27778
RBMS3	13.6296	19	44.5185	14.6296	20	45.5185	1.36709	3.11139	2.27593
CCDC89	2.03704	0.62963	2.7037	3.03704	1.62963	3.7037	0.536585	1.21951	2.27273
FER1L4	61.1111	73.3333	167.852	62.1111	74.3333	168.852	1.19678	2.71855	2.27155
STON1	1.14815	0.777778	3.03704	2.14815	1.77778	4.03704	0.827586	1.87931	2.27083
RP11-397G17.1	0	0.777778	3.03704	1	1.77778	4.03704	1.77778	4.03704	2.27083
TLR5	6.77778	6.25926	15.4815	7.77778	7.25926	16.4815	0.933333	2.11905	2.27041
PPM1K	11.6667	16.5926	38.8519	12.6667	17.5926	39.8519	1.38889	3.1462	2.26526
SAMHD1	122.63	135.667	308.111	123.63	136.667	309.111	1.10545	2.5003	2.26179
C9orf169	4.22222	2.25926	6.37037	5.22222	3.25926	7.37037	0.624113	1.41135	2.26136
C17orf105	0.62963	0	1.25926	1.62963	1	2.25926	0.613636	1.38636	2.25926
CTD-2616J11.11	0.666667	0	1.25926	1.66667	1	2.25926	0.6	1.35556	2.25926
KRT3	0	0	1.25926	1	1	2.25926	1	2.25926	2.25926
NTNG2	11.8519	12.9259	30.4444	12.8519	13.9259	31.4444	1.08357	2.44669	2.25798
B2M	1169.48	1345	3033.59	1170.48	1346	3034.59	1.14995	2.5926	2.25453
IGFBP1	139.889	149.852	338.407	140.889	150.852	339.407	1.07072	2.40904	2.24994
SLC2A12	10.2222	14.6296	34.037	11.2222	15.6296	35.037	1.39274	3.12211	2.24171
RP11-126K1.6	2.66667	3.22222	8.44444	3.66667	4.22222	9.44444	1.15152	2.57576	2.23684
CYP2J2	11.2222	10.9259	25.6667	12.2222	11.9259	26.6667	0.975758	2.18182	2.23602
FAM13C	2.48148	2.03704	5.77778	3.48148	3.03704	6.77778	0.87234	1.94681	2.23171
IFIT5	174.963	180.185	403.185	175.963	181.185	404.185	1.02968	2.29699	2.23078
ESR1	0.666667	0.925926	3.2963	1.66667	1.92593	4.2963	1.15556	2.57778	2.23077
PTCHD4	3.18519	5.92593	14.4074	4.18519	6.92593	15.4074	1.65487	3.68142	2.2246
DLG1-AS1	0.666667	0	1.22222	1.66667	1	2.22222	0.6	1.33333	2.22222
RP11-173D3.1	0.777778	0.666667	2.7037	1.77778	1.66667	3.7037	0.9375	2.08333	2.22222
CTD-2589M5.5	0.333333	0.185185	1.62963	1.33333	1.18519	2.62963	0.888889	1.97222	2.21875
SAGE1	1.92593	0.925926	3.25926	2.92593	1.92593	4.25926	0.658228	1.4557	2.21154
RP11-522I20.3	4.11111	2.92593	7.66667	5.11111	3.92593	8.66667	0.768116	1.69565	2.20755
TBC1D3	4.62963	6.14815	14.7778	5.62963	7.14815	15.7778	1.26974	2.80263	2.20725
RP11-285E9.6	1.96296	1.37037	4.22222	2.96296	2.37037	5.22222	0.8	1.7625	2.20312
TDRD7	152.185	171.741	379.407	153.185	172.741	380.407	1.12766	2.48332	2.20219
MORN3	1.44444	0.666667	2.66667	2.44444	1.66667	3.66667	0.681818	1.5	2.2
PAXBP1-AS1	3.77778	2.77778	7.2963	4.77778	3.77778	8.2963	0.790698	1.73643	2.19608
CARD11	2.81481	1.33333	4.11111	3.81481	2.33333	5.11111	0.61165	1.33981	2.19048
KIAA1211L	1.03704	2.14815	5.88889	2.03704	3.14815	6.88889	1.54545	3.38182	2.18824
KCNK15	0.333333	0.777778	2.88889	1.33333	1.77778	3.88889	1.33333	2.91667	2.1875
PER1	96.0741	65.963	145.481	97.0741	66.963	146.481	0.689813	1.50897	2.1875
CAMK2N2	0.62963	0	1.18519	1.62963	1	2.18519	0.613636	1.34091	2.18519
USP41	0.62963	0	1.18519	1.62963	1	2.18519	0.613636	1.34091	2.18519
RP11-977G19.5	0.962963	0	1.18519	1.96296	1	2.18519	0.509434	1.11321	2.18519
LINC01132	0	0	1.18519	1	1	2.18519	1	2.18519	2.18519
HSPA8P11	0.666667	0	1.18519	1.66667	1	2.18519	0.6	1.31111	2.18519
DKFZP779L1853	5.77778	2.62963	6.92593	6.77778	3.62963	7.92593	0.535519	1.1694	2.18367
RP11-86H7.7	0.407407	1.11111	3.59259	1.40741	2.11111	4.59259	1.5	3.26316	2.17544
ELAVL3	0.962963	0.481481	2.22222	1.96296	1.48148	3.22222	0.754717	1.64151	2.175
CXCL2	376.037	235.778	513.889	377.037	236.778	514.889	0.627996	1.36562	2.17457
CHRNB4	4.77778	4.59259	11.1481	5.77778	5.59259	12.1481	0.967949	2.10256	2.17219
AGAP9	1	0.296296	1.81481	2	1.2963	2.81481	0.648148	1.40741	2.17143
THAP2	2.44444	2.11111	5.74074	3.44444	3.11111	6.74074	0.903226	1.95699	2.16667
RP11-346D6.6	5.92593	6.07407	14.2963	6.92593	7.07407	15.2963	1.02139	2.20856	2.1623
BTBD8	6	2.92593	7.48148	7	3.92593	8.48148	0.560847	1.21164	2.16038
AGBL2	11	7.51852	17.3704	12	8.51852	18.3704	0.709877	1.53086	2.15652
GRIN3B	4.03704	3.74074	9.22222	5.03704	4.74074	10.2222	0.941176	2.02941	2.15625
KLHDC1	3.18519	1.85185	5.14815	4.18519	2.85185	6.14815	0.681416	1.46903	2.15584
C1QTNF1-AS1	0.333333	0.703704	2.66667	1.33333	1.7037	3.66667	1.27778	2.75	2.15217
BTN3A3	27.1852	24.3704	53.5556	28.1852	25.3704	54.5556	0.900131	1.93561	2.15036
FBLN7	1	0.481481	2.18519	2	1.48148	3.18519	0.740741	1.59259	2.15
KCNJ9	0.703704	0	1.14815	1.7037	1	2.14815	0.586957	1.26087	2.14815
RP11-529J17.3	2.14815	1	3.2963	3.14815	2	4.2963	0.635294	1.36471	2.14815
LINC00607	0.333333	0	1.14815	1.33333	1	2.14815	0.75	1.61111	2.14815
MEI1	0.333333	0	1.14815	1.33333	1	2.14815	0.75	1.61111	2.14815
RP11-248E9.5	0.333333	0	1.14815	1.33333	1	2.14815	0.75	1.61111	2.14815
LPAR5	0	0	1.14815	1	1	2.14815	1	2.14815	2.14815
TRPC3	0	0	1.14815	1	1	2.14815	1	2.14815	2.14815
C19orf81	3.51852	1.81481	5.03704	4.51852	2.81481	6.03704	0.622951	1.33607	2.14474
EGR4	0.666667	1.85185	5.11111	1.66667	2.85185	6.11111	1.71111	3.66667	2.14286
SPATC1	1.37037	0.333333	1.85185	2.37037	1.33333	2.85185	0.5625	1.20313	2.13889
RP11-142A23.1	0.333333	0.333333	1.85185	1.33333	1.33333	2.85185	1	2.13889	2.13889
DAPP1	0	0.333333	1.85185	1	1.33333	2.85185	1.33333	2.85185	2.13889
GDF1	3.33333	1.40741	4.14815	4.33333	2.40741	5.14815	0.555556	1.18803	2.13846
KLKB1	0.666667	0.62963	2.48148	1.66667	1.62963	3.48148	0.977778	2.08889	2.13636
ADAMTS10	56.0741	97.2593	208.667	57.0741	98.2593	209.667	1.72161	3.67359	2.13381
KCTD16	0.666667	0.703704	2.62963	1.66667	1.7037	3.62963	1.02222	2.17778	2.13043
CD177	0.925926	0.148148	1.44444	1.92593	1.14815	2.44444	0.596154	1.26923	2.12903
FANK1	2.37037	2.74074	6.96296	3.37037	3.74074	7.96296	1.10989	2.36264	2.12871
ITGB6	48.5926	93.8889	200.667	49.5926	94.8889	201.667	1.91337	4.06647	2.12529
CTD-2033A16.3	1.33333	0.481481	2.14815	2.33333	1.48148	3.14815	0.634921	1.34921	2.125
COL27A1	181.148	280.667	597.185	182.148	281.667	598.185	1.54636	3.28406	2.12373
LINC01124	1.51852	0.518519	2.22222	2.51852	1.51852	3.22222	0.602941	1.27941	2.12195
AC135048.13	1.59259	2.18519	5.74074	2.59259	3.18519	6.74074	1.22857	2.6	2.11628
RP11-265N6.1	1.51852	0.333333	1.81481	2.51852	1.33333	2.81481	0.529412	1.11765	2.11111
WWTR1-AS1	0.851852	0	1.11111	1.85185	1	2.11111	0.54	1.14	2.11111
TMEM25	4.25926	2	5.33333	5.25926	3	6.33333	0.570423	1.20423	2.11111
TLR9_1	0.481481	0	1.11111	1.48148	1	2.11111	0.675	1.425	2.11111
KRTAP5-8	0.333333	0.333333	1.81481	1.33333	1.33333	2.81481	1	2.11111	2.11111
ASPA	0	0	1.11111	1	1	2.11111	1	2.11111	2.11111
ENPP7P5	0	0	1.11111	1	1	2.11111	1	2.11111	2.11111
LINC00426	0	0	1.11111	1	1	2.11111	1	2.11111	2.11111
PABPC5	0	0	1.11111	1	1	2.11111	1	2.11111	2.11111
KBTBD13	0	0	1.11111	1	1	2.11111	1	2.11111	2.11111
RTN4RL1	3.03704	3.7037	8.92593	4.03704	4.7037	9.92593	1.16514	2.45872	2.11024
TRIM38	82.3704	112.444	238.111	83.3704	113.444	239.111	1.36073	2.86806	2.10774
COL8A2	3.85185	3.22222	7.88889	4.85185	4.22222	8.88889	0.870229	1.83206	2.10526
ZNF555	3.96296	2.33333	6	4.96296	3.33333	7	0.671642	1.41045	2.1
ACRBP	0.592593	0.111111	1.33333	1.59259	1.11111	2.33333	0.697674	1.46512	2.1
ACVR2B-AS1	6.92593	4.59259	10.7407	7.92593	5.59259	11.7407	0.705607	1.48131	2.09934
LAP3	292.63	303.407	637.926	293.63	304.407	638.926	1.03671	2.17596	2.09892
XXbac-BPG308K3.5	1.18519	0.518519	2.18519	2.18519	1.51852	3.18519	0.694915	1.45763	2.09756
FOSB	80.1852	127.333	268.148	81.1852	128.333	269.148	1.58075	3.31524	2.09726
FAM189A2	1.03704	0.925926	3.03704	2.03704	1.92593	4.03704	0.945455	1.98182	2.09615
ATOH8	21.3704	10.8148	23.7407	22.3704	11.8148	24.7407	0.528146	1.10596	2.09404
ODF3L1	0.814815	1.77778	4.81481	1.81481	2.77778	5.81481	1.53061	3.20408	2.09333
RP4-800G7.2	3.2963	2.25926	5.81481	4.2963	3.25926	6.81481	0.758621	1.58621	2.09091
RPL36A-HNRNPH2	1.18519	0.666667	2.48148	2.18519	1.66667	3.48148	0.762712	1.59322	2.08889
CTB-89H12.4	6.14815	3.18519	7.74074	7.14815	4.18519	8.74074	0.585492	1.2228	2.0885
CDKL3	2.11111	0.740741	2.62963	3.11111	1.74074	3.62963	0.559524	1.16667	2.08511
ZNF341	44.2593	35.1852	74.4074	45.2593	36.1852	75.4074	0.799509	1.66612	2.08393
AC040977.1	29.6667	25.5185	54.2593	30.6667	26.5185	55.2593	0.864734	1.80193	2.0838
RP11-135J2.4	0.740741	0.333333	1.77778	1.74074	1.33333	2.77778	0.765957	1.59574	2.08333
PPBP	0.333333	0.333333	1.77778	1.33333	1.33333	2.77778	1	2.08333	2.08333
FAM53A	3.66667	2.59259	6.48148	4.66667	3.59259	7.48148	0.769841	1.60317	2.08247
CTD-2184D3.6	1.77778	0.814815	2.77778	2.77778	1.81481	3.77778	0.653333	1.36	2.08163
CRLF2	0	0.481481	2.07407	1	1.48148	3.07407	1.48148	3.07407	2.075
RPL13P12	0.851852	0	1.07407	1.85185	1	2.07407	0.54	1.12	2.07407
RP11-59N23.1	0.814815	0	1.07407	1.81481	1	2.07407	0.55102	1.14286	2.07407
RPL34-AS1	0.444444	0	1.07407	1.44444	1	2.07407	0.692308	1.4359	2.07407
MOBP	0.333333	0	1.07407	1.33333	1	2.07407	0.75	1.55556	2.07407
AL050303.1	0.296296	0	1.07407	1.2963	1	2.07407	0.771429	1.6	2.07407
RP11-384P7.6	0	0	1.07407	1	1	2.07407	1	2.07407	2.07407
RP11-404O13.1	0	0	1.07407	1	1	2.07407	1	2.07407	2.07407
RP11-783L4.1	0	0	1.07407	1	1	2.07407	1	2.07407	2.07407
RP11-97O12.2	0	0	1.07407	1	1	2.07407	1	2.07407	2.07407
RP13-895J2.7	0	0	1.07407	1	1	2.07407	1	2.07407	2.07407
DNAH6	8.7037	5.03704	11.5185	9.7037	6.03704	12.5185	0.622137	1.29008	2.07362
NR1D1	90.2593	96.5926	201.296	91.2593	97.5926	202.296	1.0694	2.21672	2.07287
GPR87	2.11111	1.62963	4.44444	3.11111	2.62963	5.44444	0.845238	1.75	2.07042
LINC00284	2.40741	5.07407	11.5556	3.40741	6.07407	12.5556	1.78261	3.68478	2.06707
AC022007.5	0.333333	0.111111	1.2963	1.33333	1.11111	2.2963	0.833333	1.72222	2.06667
AC084219.4	0.333333	0.111111	1.2963	1.33333	1.11111	2.2963	0.833333	1.72222	2.06667
TMEM139	2.37037	2.33333	5.88889	3.37037	3.33333	6.88889	0.989011	2.04396	2.06667
DPH6-AS1	0.666667	0.666667	2.44444	1.66667	1.66667	3.44444	1	2.06667	2.06667
DUSP18	4.92593	3.48148	8.25926	5.92593	4.48148	9.25926	0.75625	1.5625	2.06612
AC025171.1	1.92593	0.740741	2.59259	2.92593	1.74074	3.59259	0.594937	1.22785	2.06383
KLF6	810.259	642.741	1326.85	811.259	643.741	1327.85	0.793508	1.63678	2.06271
CD38	27.2222	38.5556	80.5556	28.2222	39.5556	81.5556	1.40157	2.88976	2.0618
BHLHA15	1.25926	0.296296	1.66667	2.25926	1.2963	2.66667	0.57377	1.18033	2.05714
AC084125.4	0.666667	0.296296	1.66667	1.66667	1.2963	2.66667	0.777778	1.6	2.05714
NPSR1-AS1	2.25926	2.25926	5.7037	3.25926	3.25926	6.7037	1	2.05682	2.05682
TRHDE	0.481481	0.333333	1.74074	1.48148	1.33333	2.74074	0.9	1.85	2.05556
C1S	307.481	475.667	976.519	308.481	476.667	977.519	1.5452	3.16881	2.05074
KCNJ6	7.85185	5.11111	11.5185	8.85185	6.11111	12.5185	0.690377	1.41423	2.04848
LMOD1	0.740741	0.62963	2.33333	1.74074	1.62963	3.33333	0.93617	1.91489	2.04545
LSAMP	54.4815	48.963	101.185	55.4815	49.963	102.185	0.900534	1.84179	2.04522
ITIH5	3.92593	6.40741	14.1481	4.92593	7.40741	15.1481	1.50376	3.07519	2.045
PAPPA	1458	2170.44	4433.41	1459	2171.44	4434.41	1.48831	3.03935	2.04215
MAPK15	5.62963	4.74074	10.7037	6.62963	5.74074	11.7037	0.865922	1.76536	2.03871
GPR68	2.48148	4.85185	10.9259	3.48148	5.85185	11.9259	1.68085	3.42553	2.03797
AFP	0.592593	0	1.03704	1.59259	1	2.03704	0.627907	1.27907	2.03704
RP11-28G8.1	0.444444	0	1.03704	1.44444	1	2.03704	0.692308	1.41026	2.03704
GS1-600G8.5	0	0	1.03704	1	1	2.03704	1	2.03704	2.03704
PTH1R	0	0	1.03704	1	1	2.03704	1	2.03704	2.03704
RP1-137D17.1	0	0	1.03704	1	1	2.03704	1	2.03704	2.03704
RP11-445H22.3	0	0	1.03704	1	1	2.03704	1	2.03704	2.03704
RP11-496N12.6	0	0	1.03704	1	1	2.03704	1	2.03704	2.03704
RP11-966I7.1	0	0	1.03704	1	1	2.03704	1	2.03704	2.03704
RP4-673D20.3	0	0	1.03704	1	1	2.03704	1	2.03704	2.03704
RP11-347C18.3	0.37037	0	1.03704	1.37037	1	2.03704	0.72973	1.48649	2.03704
CTB-43E15.3	3.48148	2.07407	5.25926	4.48148	3.07407	6.25926	0.68595	1.39669	2.03614
MYD88	264.815	315.37	642.852	265.815	316.37	643.852	1.19019	2.42218	2.03512
MAPK10	3.55556	6.55556	14.3704	4.55556	7.55556	15.3704	1.65854	3.37398	2.03431
CD300C	0.703704	1.22222	3.51852	1.7037	2.22222	4.51852	1.30435	2.65217	2.03333
SLC25A42	18.5185	12.0741	25.5556	19.5185	13.0741	26.5556	0.669829	1.36053	2.03116
BTN3A1	44.3333	42.4444	87.1852	45.3333	43.4444	88.1852	0.958333	1.94526	2.02984
RP11-849H4.4	1.25926	0.333333	1.7037	2.25926	1.33333	2.7037	0.590164	1.19672	2.02778
RP11-620J15.2	0.888889	0.333333	1.7037	1.88889	1.33333	2.7037	0.705882	1.43137	2.02778
SLC16A8	5.59259	7.11111	15.4444	6.59259	8.11111	16.4444	1.23034	2.49438	2.0274
RP11-597D13.9	0.481481	0.37037	1.77778	1.48148	1.37037	2.77778	0.925	1.875	2.02703
NMI	103.148	86.8889	177.148	104.148	87.8889	178.148	0.843883	1.71053	2.02697
PYY2	6.22222	3.14815	7.40741	7.22222	4.14815	8.40741	0.574359	1.1641	2.02679
AP006621.8	1.66667	0.407407	1.85185	2.66667	1.40741	2.85185	0.527778	1.06944	2.02632
TP63	3.18519	3.74074	8.59259	4.18519	4.74074	9.59259	1.13274	2.29204	2.02344
RP11-327F22.2	0.777778	0.666667	2.37037	1.77778	1.66667	3.37037	0.9375	1.89583	2.02222
TENM1	0.62963	0.814815	2.66667	1.62963	1.81481	3.66667	1.11364	2.25	2.02041
A1BG	1.92593	0.851852	2.74074	2.92593	1.85185	3.74074	0.632911	1.27848	2.02
RP11-120M18.2	2.25926	0.962963	2.96296	3.25926	1.96296	3.96296	0.602273	1.21591	2.01887
TMEM150B	1.48148	1.59259	4.22222	2.48148	2.59259	5.22222	1.04478	2.10448	2.01429
FAM86FP	4.03704	2.03704	5.11111	5.03704	3.03704	6.11111	0.602941	1.21324	2.0122
CACNG8	61.1481	60.6296	122.852	62.1481	61.6296	123.852	0.991657	1.99285	2.00962
CDK18	13.1852	21.4815	44.1111	14.1852	22.4815	45.1111	1.58486	3.18016	2.00659
CSF1	185.37	244.778	491.704	186.37	245.778	492.704	1.31876	2.64368	2.00467

## Sheet: 1 vs 10 no change
Feature ID	Control - Normalized means	1:10 - Normalized means	1:100 - Normalized means	control	01:10:00	1:100	1:10/cont	1:100/cont	1:100/1:10
RP11-425L10.1	7.96296	7.40741	0.333333	8.96296	8.40741	1.33333	0.938017	0.14876	0.15859
ADAT3	6.22222	3	0.148148	7.22222	4	1.14815	0.553846	0.158974	0.287037
ANG	16	9.2963	1.7037	17	10.2963	2.7037	0.605664	0.159041	0.26259
ZFP91-CNTF	9.88889	4.7037	0.777778	10.8889	5.7037	1.77778	0.52381	0.163265	0.311688
RP11-618G20.1	4.03704	2.11111	0	5.03704	3.11111	1	0.617647	0.198529	0.321429
EFHD1	6	3.7037	0.407407	7	4.7037	1.40741	0.671958	0.201058	0.299213
E2F8	68.6667	52.8148	13.3333	69.6667	53.8148	14.3333	0.772461	0.205742	0.266345
C1orf61	6.62963	3.18519	0.592593	7.62963	4.18519	1.59259	0.548544	0.208738	0.380531
GPR156	16.7407	8.88889	2.92593	17.7407	9.88889	3.92593	0.557411	0.221294	0.397004
SPTY2D1-AS1	3.48148	4.03704	0	4.48148	5.03704	1	1.12397	0.22314	0.198529
PKMYT1	324.741	212.037	72.2222	325.741	213.037	73.2222	0.654008	0.224787	0.343707
NRGN	41.1852	25.5926	8.62963	42.1852	26.5926	9.62963	0.630378	0.22827	0.362117
AUNIP	88.1481	52.037	19.7037	89.1481	53.037	20.7037	0.594931	0.232239	0.390363
HIST2H3D	79.0741	52.1481	17.6296	80.0741	53.1481	18.6296	0.663737	0.232655	0.350523
TRIM59	19.8889	13.963	3.88889	20.8889	14.963	4.88889	0.716312	0.234043	0.326733
DLEU2	87.4074	54.8148	19.8148	88.4074	55.8148	20.8148	0.631336	0.235442	0.372926
CBX3P2	4.14815	1.85185	0.222222	5.14815	2.85185	1.22222	0.553957	0.23741	0.428571
CXorf24	8.48148	4.07407	1.25926	9.48148	5.07407	2.25926	0.535156	0.238281	0.445255
FAM101B	135.148	99.2963	31.5926	136.148	100.296	32.5926	0.73667	0.239391	0.324963
ADM2	17.9259	9.03704	3.55556	18.9259	10.037	4.55556	0.530333	0.240705	0.453875
RP4-734P14.4	3.14815	1.55556	0	4.14815	2.55556	1	0.616071	0.241071	0.391304
HIST1H2BM	593.259	373.741	143.333	594.259	374.741	144.333	0.630601	0.242879	0.385155
HIST1H4A	506.074	323.37	124.852	507.074	324.37	125.852	0.63969	0.248192	0.387988
RP11-703I16.1	4.33333	2.85185	0.333333	5.33333	3.85185	1.33333	0.722222	0.25	0.346154
MCIDAS	5.48148	4.62963	0.62963	6.48148	5.62963	1.62963	0.868571	0.251429	0.289474
RP13-996F3.3	9.88889	4.74074	1.77778	10.8889	5.74074	2.77778	0.527211	0.255102	0.483871
HCG27	3.74074	3.03704	0.222222	4.74074	4.03704	1.22222	0.851562	0.257813	0.302752
RP11-463D19.2	2.85185	1.18519	0	3.85185	2.18519	1	0.567308	0.259615	0.457627
AC004158.2	10.7778	5.96296	2.07407	11.7778	6.96296	3.07407	0.591195	0.261006	0.441489
CBS	109.815	61.1481	28.0741	110.815	62.1481	29.0741	0.560829	0.262366	0.467819
RP11-506M13.3	4.07407	2.14815	0.333333	5.07407	3.14815	1.33333	0.620438	0.262774	0.423529
HIST1H2AG	1296.59	831.074	340.704	1297.59	832.074	341.704	0.641244	0.263337	0.410665
DEPDC1B	213.111	138.37	55.6667	214.111	139.37	56.6667	0.650925	0.26466	0.40659
MRPL30_2	14.5185	10.7778	3.18519	15.5185	11.7778	4.18519	0.75895	0.26969	0.355346
AP000251.3	2.7037	1	0	3.7037	2	1	0.54	0.27	0.5
KLRAP1	20.6667	17.1111	4.88889	21.6667	18.1111	5.88889	0.835897	0.271795	0.325153
POLE2	105.63	62.8519	28.3333	106.63	63.8519	29.3333	0.598819	0.275096	0.459397
PKMP1	2.59259	2.03704	0	3.59259	3.03704	1	0.845361	0.278351	0.329268
HNRNPU-AS1	21.3704	13.4444	5.25926	22.3704	14.4444	6.25926	0.645695	0.279801	0.433333
RASGRP4	3.74074	1.88889	0.333333	4.74074	2.88889	1.33333	0.609375	0.28125	0.461538
HIST1H2AJ	479.111	311.444	134.148	480.111	312.444	135.148	0.650775	0.281493	0.432551
NEK2	270.148	183.111	75.6296	271.148	184.111	76.6296	0.679006	0.282612	0.416214
AC008703.1	7.74074	4.66667	1.48148	8.74074	5.66667	2.48148	0.648305	0.283898	0.437908
HIST1H2BB	297.111	202.704	83.8519	298.111	203.704	84.8519	0.683315	0.284632	0.416545
C9orf147	4.59259	3.18519	0.592593	5.59259	4.18519	1.59259	0.748344	0.284768	0.380531
GPR176	26.7037	18	6.92593	27.7037	19	7.92593	0.685829	0.286096	0.417154
OIP5	85.4074	53.6296	23.7407	86.4074	54.6296	24.7407	0.632233	0.286327	0.452881
CDC45	200.519	137.741	56.7778	201.519	138.741	57.7778	0.688476	0.286712	0.416444
SKA3	192.407	126.185	54.4815	193.407	127.185	55.4815	0.657602	0.286863	0.436226
HIST1H2AH	985.185	716.889	282.185	986.185	717.889	283.185	0.727945	0.287152	0.394469
PROSER2	26.4815	16.1852	6.92593	27.4815	17.1852	7.92593	0.625337	0.28841	0.461207
HIST1H2AI	1138.81	819	329.815	1139.81	820	330.815	0.719415	0.290236	0.403433
FEN1	84.8519	60.0741	24.0741	85.8519	61.0741	25.0741	0.711389	0.292062	0.410552
CACNA2D4	3.81481	3.18519	0.407407	4.81481	4.18519	1.40741	0.869231	0.292308	0.336283
RP4-562J12.2	4.81481	2.62963	0.703704	5.81481	3.62963	1.7037	0.624204	0.292994	0.469388
PBK	352.556	211.185	103.963	353.556	212.185	104.963	0.600147	0.296878	0.494676
KIF15	192.556	117.481	56.6667	193.556	118.481	57.6667	0.612132	0.297933	0.486715
ORC1	455.333	306.481	135	456.333	307.481	136	0.673809	0.298028	0.442303
CKMT1B	10.4074	7.74074	2.40741	11.4074	8.74074	3.40741	0.766234	0.298701	0.389831
RP4-760C5.3	4.44444	2.88889	0.62963	5.44444	3.88889	1.62963	0.714286	0.29932	0.419048
KIF18B	672.963	521.185	203.037	673.963	522.185	204.037	0.774798	0.302742	0.390737
CTSV	42.9259	26.5926	12.3333	43.9259	27.5926	13.3333	0.628162	0.303541	0.483221
TRAIP	75.963	53.2593	22.3704	76.963	54.2593	23.3704	0.705005	0.303657	0.430717
HIST1H3B	2040.89	1355.52	619.63	2041.89	1356.52	620.63	0.664345	0.303949	0.457517
ZBTB7C	2.40741	4.81481	0.037037	3.40741	5.81481	1.03704	1.70652	0.304348	0.178344
SPC25	127.444	104.296	38.1481	128.444	105.296	39.1481	0.819781	0.304787	0.37179
KIF11	840.741	565.778	256.074	841.741	566.778	257.074	0.67334	0.305408	0.453571
HIST1H4C	974.556	686.148	299.593	975.556	687.148	300.593	0.704366	0.308125	0.437449
IL12RB2	12.4074	7.48148	3.14815	13.4074	8.48148	4.14815	0.632597	0.309392	0.489083
LCA5L	4.25926	3.07407	0.62963	5.25926	4.07407	1.62963	0.774648	0.309859	0.4
RP11-542C16.2	4.59259	6.40741	0.740741	5.59259	7.40741	1.74074	1.3245	0.311258	0.235
HIST1H3I	176.407	112.296	54.2593	177.407	113.296	55.2593	0.638622	0.311482	0.487741
NCAPH	523.407	374.926	162.481	524.407	375.926	163.481	0.716859	0.311745	0.434877
CEP55	490.778	347.407	152.407	491.778	348.407	153.407	0.708465	0.311945	0.44031
FAIM3	8.25926	7.22222	1.88889	9.25926	8.22222	2.88889	0.888	0.312	0.351351
HIST1H2BL	768.778	552	241.444	769.778	553	242.444	0.718389	0.314954	0.438417
PSMC3IP	86.8148	66.5185	26.6667	87.8148	67.5185	27.6667	0.768874	0.315057	0.409764
MCM5	912.778	610.222	288.259	913.778	611.222	289.259	0.668896	0.316553	0.473247
CRLF1	3.44444	3.40741	0.407407	4.44444	4.40741	1.40741	0.991667	0.316667	0.319328
RP11-84C10.4	2.14815	1.03704	0	3.14815	2.03704	1	0.647059	0.317647	0.490909
HIST2H4A	17	10.5556	4.74074	18	11.5556	5.74074	0.641975	0.31893	0.496795
FANCB	111.704	89.1852	34.963	112.704	90.1852	35.963	0.800197	0.319093	0.398768
PMS2P2	7.48148	5.25926	1.74074	8.48148	6.25926	2.74074	0.737991	0.323144	0.43787
AC105760.2	2.66667	3.7037	0.185185	3.66667	4.7037	1.18519	1.28283	0.323232	0.251969
PTPRH	48.5926	33.2222	15.037	49.5926	34.2222	16.037	0.690067	0.323376	0.468615
RRM2	3483.26	2643.7	1126.93	3484.26	2644.7	1127.93	0.759043	0.32372	0.426485
ZNF367	233.926	158.778	75.0741	234.926	159.778	76.0741	0.68012	0.323822	0.476124
GAS2L3	187.593	141.111	60.1481	188.593	142.111	61.1481	0.753535	0.324234	0.430284
RP11-977G19.10	7.18519	6	1.66667	8.18519	7	2.66667	0.855204	0.325792	0.380952
CCNA2	497.111	323.815	161.296	498.111	324.815	162.296	0.652093	0.325823	0.499658
GATSL1	14.7778	17.963	4.14815	15.7778	18.963	5.14815	1.20188	0.326291	0.271484
CENPM	130.815	91.7778	42.037	131.815	92.7778	43.037	0.703849	0.326496	0.463872
AC023490.1	2.62963	1.85185	0.185185	3.62963	2.85185	1.18519	0.785714	0.326531	0.415584
LRIT3	4.55556	4.66667	0.814815	5.55556	5.66667	1.81481	1.02	0.326667	0.320261
EXO1	489.111	331.296	159.259	490.111	332.296	160.259	0.678002	0.326986	0.482278
AP006216.11	2.96296	1.77778	0.296296	3.96296	2.77778	1.2963	0.700935	0.327103	0.466667
NUF2	221.704	147.852	71.9259	222.704	148.852	72.9259	0.668385	0.327457	0.489923
RP11-111M22.3	23.4074	19.5185	7	24.4074	20.5185	8	0.840668	0.327769	0.389892
CENPA	173.667	117.222	56.5556	174.667	118.222	57.5556	0.676845	0.329517	0.486842
SHCBP1	675.37	476.778	222.074	676.37	477.778	223.074	0.706385	0.329811	0.466899
FAM132B	21.1111	13.7407	6.2963	22.1111	14.7407	7.2963	0.666667	0.329983	0.494975
CDCA5	494	366.667	163	495	367.667	164	0.742761	0.331313	0.446056
RP11-680F20.10	2	1.77778	0	3	2.77778	1	0.925926	0.333333	0.36
PLK1	1247.56	900.222	417.852	1248.56	901.222	418.852	0.721812	0.335469	0.46476
TTK	331.037	234.444	110.593	332.037	235.444	111.593	0.709091	0.336085	0.473966
GPSM2	103.852	69.9259	34.2963	104.852	70.9259	35.2963	0.676439	0.33663	0.49765
MYBL2	979.185	680.889	328.963	980.185	681.889	329.963	0.695674	0.336633	0.483895
AC133528.2	8.74074	8.74074	2.2963	9.74074	9.74074	3.2963	1	0.338403	0.338403
HS3ST6	5.44444	3.40741	1.18519	6.44444	4.40741	2.18519	0.683908	0.33908	0.495798
FGF22	2.81481	2.33333	0.296296	3.81481	3.33333	1.2963	0.873786	0.339806	0.388889
RPL17P50	3.77778	3.48148	0.62963	4.77778	4.48148	1.62963	0.937984	0.341085	0.363636
KIFC1	313.444	238.852	106.296	314.444	239.852	107.296	0.76278	0.341225	0.447344
MAD2L1	376.037	259.852	128.074	377.037	260.852	129.074	0.691847	0.342338	0.494818
BIRC5	356.037	265.333	121.37	357.037	266.333	122.37	0.745954	0.342739	0.459463
HIST1H2AM	247.185	187.963	84.1481	248.185	188.963	85.1481	0.761379	0.343083	0.450608
HIST1H2AL	138.778	95.3704	46.963	139.778	96.3704	47.963	0.689454	0.343137	0.497694
TEX15	8.48148	6.48148	2.25926	9.48148	7.48148	3.25926	0.789062	0.34375	0.435644
NPY2R	3.74074	2.48148	0.62963	4.74074	3.48148	1.62963	0.734375	0.34375	0.468085
CDC20	713.741	497.815	244.926	714.741	498.815	245.926	0.697896	0.344077	0.49302
KIAA0101	387.296	277.63	132.704	388.296	278.63	133.704	0.71757	0.344334	0.479862
GDF9	3.2963	2.2963	0.481481	4.2963	3.2963	1.48148	0.767241	0.344828	0.449438
CENPN	316.556	253	109.111	317.556	254	110.111	0.79986	0.346746	0.433508
E2F2	104.63	84.037	35.7407	105.63	85.037	36.7407	0.805049	0.347826	0.432056
OR2D3	5.37037	3.62963	1.22222	6.37037	4.62963	2.22222	0.726744	0.348837	0.48
GINS4	68.2222	60.963	23.2963	69.2222	61.963	24.2963	0.895131	0.35099	0.39211
MCM2	1077.48	796.074	377.63	1078.48	797.074	378.63	0.739071	0.351077	0.475024
DNAJC9	162.963	124.481	56.5926	163.963	125.481	57.5926	0.765304	0.351254	0.458973
SAPCD2	121.444	90.8889	42.037	122.444	91.8889	43.037	0.750454	0.351482	0.46836
HIST1H2AK	234.815	187.815	81.9259	235.815	188.815	82.9259	0.800691	0.351657	0.439192
H2AFZ	1967.04	1510.37	691.852	1968.04	1511.37	692.852	0.767958	0.352052	0.458426
MEIOB	17.2593	14.2593	5.44444	18.2593	15.2593	6.44444	0.8357	0.352941	0.42233
SPAG5	549.185	434.852	193.333	550.185	435.852	194.333	0.792191	0.353214	0.44587
HIST1H3J	678.407	487.111	239.481	679.407	488.111	240.481	0.718437	0.353958	0.492678
HAND2	4.22222	3.22222	0.851852	5.22222	4.22222	1.85185	0.808511	0.35461	0.438596
RP11-592B15.3	1.81481	3.44444	0	2.81481	4.44444	1	1.57895	0.355263	0.225
SOX2-OT	1.81481	1.18519	0	2.81481	2.18519	1	0.776316	0.355263	0.457627
AARD	2.22222	2.55556	0.148148	3.22222	3.55556	1.14815	1.10345	0.356322	0.322917
HERC2P7	4.77778	3.18519	1.07407	5.77778	4.18519	2.07407	0.724359	0.358974	0.495575
SPC24	174.259	137.333	62	175.259	138.333	63	0.789307	0.359467	0.455422
CASC5	499.667	386.296	179.185	500.667	387.296	180.185	0.773561	0.359891	0.465239
MTFR2	83.6667	62.3704	29.5185	84.6667	63.3704	30.5185	0.748469	0.360455	0.48159
MCM10	410.556	305.667	148.222	411.556	306.667	149.222	0.74514	0.362581	0.486594
FAT2	3.88889	5.44444	0.777778	4.88889	6.44444	1.77778	1.31818	0.363636	0.275862
CHRFAM7A	18.6296	14.3704	6.14815	19.6296	15.3704	7.14815	0.783019	0.364151	0.46506
CENPF	2918.93	2195.52	1062.89	2919.93	2196.52	1063.89	0.752251	0.364355	0.484352
HIST1H3A	275.037	217.815	99.5926	276.037	218.815	100.593	0.792701	0.364417	0.459716
CAMK4	7.33333	7.81481	2.03704	8.33333	8.81481	3.03704	1.05778	0.364444	0.344538
ZGLP1	6.59259	4.96296	1.77778	7.59259	5.96296	2.77778	0.785366	0.365854	0.465839
FOXM1	632.074	468	231.296	633.074	469	232.296	0.74083	0.366934	0.495301
TCF19	202.222	158.259	73.6296	203.222	159.259	74.6296	0.78367	0.367232	0.468605
DIAPH3	376.963	277.148	137.815	377.963	278.148	138.815	0.735914	0.367271	0.499068
RP11-127B20.3	2.62963	1.96296	0.333333	3.62963	2.96296	1.33333	0.816327	0.367347	0.45
STX11	9.74074	7.33333	2.96296	10.7407	8.33333	3.96296	0.775862	0.368966	0.475556
SASS6	120.519	93.9259	43.9259	121.519	94.9259	44.9259	0.781164	0.369704	0.473274
RP11-649A18.12	1.7037	1.03704	0	2.7037	2.03704	1	0.753425	0.369863	0.490909
RP11-462G12.1	1.7037	1.48148	0	2.7037	2.48148	1	0.917808	0.369863	0.402985
KIF2C	296.556	229.593	109.074	297.556	230.593	110.074	0.774956	0.369928	0.477353
KCNIP2	5.07407	4.18519	1.25926	6.07407	5.18519	2.25926	0.853659	0.371951	0.435714
ZNF726	5.74074	4.18519	1.51852	6.74074	5.18519	2.51852	0.769231	0.373626	0.485714
ANKRD20A3	1.66667	1	0	2.66667	2	1	0.75	0.375	0.5
RP11-404E16.1	2.55556	1.88889	0.333333	3.55556	2.88889	1.33333	0.8125	0.375	0.461538
STT3B	2490.7	2333.33	933.481	2491.7	2334.33	934.481	0.936842	0.375037	0.40032
SLC16A10	9.81481	9.2963	3.07407	10.8148	10.2963	4.07407	0.952055	0.376712	0.395683
GUCY1A2	5.18519	5	1.33333	6.18519	6	2.33333	0.97006	0.377246	0.388889
EME1	35.2222	29.5556	12.6667	36.2222	30.5556	13.6667	0.843558	0.377301	0.447273
PARPBP	173.111	134.481	64.8519	174.111	135.481	65.8519	0.778132	0.378217	0.486058
HIST1H2BI	332.37	259.037	125.889	333.37	260.037	126.889	0.780024	0.380624	0.487965
CKAP2L	265.259	210.852	100.63	266.259	211.852	101.63	0.79566	0.381694	0.47972
TK1	757.222	602.63	288.519	758.222	603.63	289.519	0.796112	0.381839	0.479629
WDR38	3.55556	3.74074	0.740741	4.55556	4.74074	1.74074	1.04065	0.382114	0.367188
OXTR	4.48148	5.37037	1.11111	5.48148	6.37037	2.11111	1.16216	0.385135	0.331395
GOLGA8H	15.4444	18.037	5.33333	16.4444	19.037	6.33333	1.15766	0.385135	0.332685
RP11-13N13.2	5.81481	4.62963	1.62963	6.81481	5.62963	2.62963	0.826087	0.38587	0.467105
CPNE9	2.74074	2.40741	0.444444	3.74074	3.40741	1.44444	0.910891	0.386139	0.423913
CDC25C	73.8148	63.6667	27.9259	74.8148	64.6667	28.9259	0.864356	0.386634	0.447308
HDAC5	163.815	146.963	63.1852	164.815	147.963	64.1852	0.897753	0.389438	0.433792
FOXD1	4.40741	3.44444	1.11111	5.40741	4.44444	2.11111	0.821918	0.390411	0.475
NPIPA7_2	9.7037	7.7037	3.18519	10.7037	8.7037	4.18519	0.813149	0.391003	0.480851
NKG7	1.55556	1.37037	0	2.55556	2.37037	1	0.927536	0.391304	0.421875
Z97634.3	9.74074	10.6296	3.22222	10.7407	11.6296	4.22222	1.08276	0.393103	0.363057
DTL	771.111	639.481	302.889	772.111	640.481	303.889	0.82952	0.393582	0.474469
PSRC1	111.333	92.6296	43.2963	112.333	93.6296	44.2963	0.833498	0.394329	0.473101
ESCO2	227.37	182.333	89.3333	228.37	183.333	90.3333	0.802789	0.395556	0.492727
RP11-384F7.2	1.51852	1.18519	0	2.51852	2.18519	1	0.867647	0.397059	0.457627
TGFB3	4.22222	3.18519	1.07407	5.22222	4.18519	2.07407	0.801418	0.397163	0.495575
HIST1H4B	787.259	656.296	312.074	788.259	657.296	313.074	0.833858	0.397171	0.476306
SLCO1C1	50.5926	52.5185	19.6296	51.5926	53.5185	20.6296	1.03733	0.399856	0.385467
LINC00106	9.18519	7.37037	3.07407	10.1852	8.37037	4.07407	0.821818	0.4	0.486726
PRR11	334.704	280.815	133.889	335.704	281.815	134.889	0.839475	0.401809	0.478644
MKI67	4927.89	4067.78	1985.89	4928.89	4068.78	1986.89	0.825496	0.403111	0.488326
RP11-38L15.8	3.11111	2.33333	0.666667	4.11111	3.33333	1.66667	0.810811	0.405405	0.5
UHRF1	586.259	476.926	237.259	587.259	477.926	238.259	0.813824	0.405714	0.498528
NCAPG	592.222	489.037	240.074	593.222	490.037	241.074	0.82606	0.406381	0.491951
CTC-260F20.3	4.37037	4.03704	1.18519	5.37037	5.03704	2.18519	0.937931	0.406897	0.433824
C14orf142	13.5556	11.4444	4.92593	14.5556	12.4444	5.92593	0.854962	0.407125	0.47619
BLOC1S3	6.44444	6.2963	2.03704	7.44444	7.2963	3.03704	0.9801	0.40796	0.416244
CDCA8	288.481	242.222	117.296	289.481	243.222	118.296	0.8402	0.408649	0.486371
TICRR	318.296	307.889	130.074	319.296	308.889	131.074	0.967405	0.410509	0.424341
LHX6	2.96296	2.48148	0.62963	3.96296	3.48148	1.62963	0.878505	0.411215	0.468085
TMEM45B	2.40741	2.03704	0.407407	3.40741	3.03704	1.40741	0.891304	0.413043	0.463415
HCG15	6.92593	6.25926	2.2963	7.92593	7.25926	3.2963	0.915888	0.415888	0.454082
AC011718.1	2.81481	2.66667	0.592593	3.81481	3.66667	1.59259	0.961165	0.417476	0.434343
RP11-146F11.1	4.03704	3.92593	1.11111	5.03704	4.92593	2.11111	0.977941	0.419118	0.428571
ANKRD19P	2.25926	2.18519	0.37037	3.25926	3.18519	1.37037	0.977273	0.420455	0.430233
RP11-472G21.2	1.37037	3.18519	0	2.37037	4.18519	1	1.76562	0.421875	0.238938
XRCC2	296.259	249.963	124.444	297.259	250.963	125.444	0.844256	0.422003	0.499852
CALY	1.62963	4.14815	0.111111	2.62963	5.14815	1.11111	1.95775	0.422535	0.215827
CSNK2B-LY6G5B-1181	9.51852	10.3333	3.48148	10.5185	11.3333	4.48148	1.07746	0.426056	0.395425
SLC24A2	1.33333	1.18519	0	2.33333	2.18519	1	0.936508	0.428571	0.457627
NAPRT1	50.7778	45.0741	21.2222	51.7778	46.0741	22.2222	0.889843	0.429185	0.482315
AMHR2	4.85185	5.11111	1.51852	5.85185	6.11111	2.51852	1.0443	0.43038	0.412121
KCNG3	24.4074	21	9.96296	25.4074	22	10.963	0.865889	0.431487	0.498316
PON1	6.77778	7.25926	2.37037	7.77778	8.25926	3.37037	1.0619	0.433333	0.408072
PRICKLE1	33.0741	29.7037	13.7778	34.0741	30.7037	14.7778	0.901087	0.433696	0.481303
FAM111B	264.333	239.593	114.222	265.333	240.593	115.222	0.906756	0.434255	0.47891
AC093510.1	1.2963	1.33333	0	2.2963	2.33333	1	1.01613	0.435484	0.428571
DIRAS3	1.2963	1.11111	0	2.2963	2.11111	1	0.919355	0.435484	0.473684
CRYGS	5.44444	7	1.81481	6.44444	8	2.81481	1.24138	0.436782	0.351852
ELMO3	14.5926	15.7037	5.81481	15.5926	16.7037	6.81481	1.07126	0.437055	0.407982
OLFM1	1.96296	2.07407	0.296296	2.96296	3.07407	1.2963	1.0375	0.4375	0.421687
SLC38A5	3.03704	3.33333	0.777778	4.03704	4.33333	1.77778	1.07339	0.440367	0.410256
ALDH8A1	5.88889	6.33333	2.03704	6.88889	7.33333	3.03704	1.06452	0.44086	0.414141
AP001372.2	1.59259	1.59259	0.148148	2.59259	2.59259	1.14815	1	0.442857	0.442857
RP11-571M6.8	2	2.22222	0.333333	3	3.22222	1.33333	1.07407	0.444444	0.413793
EFCAB4B	5.40741	4.85185	1.85185	6.40741	5.85185	2.85185	0.913295	0.445087	0.487342
RP11-276H7.3	2.74074	2.55556	0.666667	3.74074	3.55556	1.66667	0.950495	0.445545	0.46875
ATAD5	312.037	288.111	139.222	313.037	289.111	140.222	0.923568	0.447941	0.485012
GBX2	18.1481	19.5185	7.59259	19.1481	20.5185	8.59259	1.07157	0.448743	0.418773
RP13-608F4.8	1.22222	1.07407	0	2.22222	2.07407	1	0.933333	0.45	0.482143
ARHGAP28	14.2222	15.3704	5.85185	15.2222	16.3704	6.85185	1.07543	0.450122	0.418552
TNFAIP8L1	4.59259	4.14815	1.51852	5.59259	5.14815	2.51852	0.92053	0.450331	0.489209
POC1B-GALNT4	2.66667	2.66667	0.666667	3.66667	3.66667	1.66667	1	0.454545	0.454545
RP11-166O4.1	2.66667	2.55556	0.666667	3.66667	3.55556	1.66667	0.969697	0.454545	0.46875
NPIPA2	3.48148	4.07407	1.03704	4.48148	5.07407	2.03704	1.13223	0.454545	0.40146
CR769776.1	2.40741	2.92593	0.555556	3.40741	3.92593	1.55556	1.15217	0.456522	0.396226
HRK	6.77778	7.18519	2.55556	7.77778	8.18519	3.55556	1.05238	0.457143	0.434389
AP001187.1	1.59259	1.62963	0.185185	2.59259	2.62963	1.18519	1.01429	0.457143	0.450704
RND2	1.18519	1.37037	0	2.18519	2.37037	1	1.08475	0.457627	0.421875
RBM14	160.852	152.185	73.1852	161.852	153.185	74.1852	0.946453	0.458352	0.484284
SCRG1	5.88889	7.18519	2.18519	6.88889	8.18519	3.18519	1.18817	0.462366	0.38914
AC005224.2	7.96296	9.33333	3.14815	8.96296	10.3333	4.14815	1.15289	0.46281	0.401434
RP11-186N15.3	1.14815	1.40741	0	2.14815	2.40741	1	1.12069	0.465517	0.415385
CLDN5	3.11111	3	0.925926	4.11111	4	1.92593	0.972973	0.468468	0.481481
RP11-1035H13.3	1.11111	1.74074	0	2.11111	2.74074	1	1.29825	0.473684	0.364865
SLC2A2	1.11111	1.92593	0	2.11111	2.92593	1	1.38596	0.473684	0.341772
RP3-327A19.5	4.14815	4.48148	1.44444	5.14815	5.48148	2.44444	1.06475	0.47482	0.445946
ANKS1B	9.25926	9.66667	3.88889	10.2593	10.6667	4.88889	1.03971	0.476534	0.458333
CTSW	2.77778	3.51852	0.814815	3.77778	4.51852	1.81481	1.19608	0.480392	0.401639
ENHO	9	8.7037	3.81481	10	9.7037	4.81481	0.97037	0.481481	0.496183
PITRM1-AS1	1.07407	1.7037	0	2.07407	2.7037	1	1.30357	0.482143	0.369863
LRRC37A	9.77778	9.59259	4.22222	10.7778	10.5926	5.22222	0.982818	0.484536	0.493007
LRRC34	4.03704	4.62963	1.44444	5.03704	5.62963	2.44444	1.11765	0.485294	0.434211
FBXO43	22.2593	23.1111	10.2963	23.2593	24.1111	11.2963	1.03662	0.485669	0.46851
HIST3H2BA	2.18519	3.66667	0.555556	3.18519	4.66667	1.55556	1.46512	0.488372	0.333333
TMEM75	1.03704	1.22222	0	2.03704	2.22222	1	1.09091	0.490909	0.45
AC107079.1	1.25926	1.55556	0.111111	2.25926	2.55556	1.11111	1.13115	0.491803	0.434783
CARNS1	1.33333	1.2963	0.148148	2.33333	2.2963	1.14815	0.984127	0.492063	0.5
RDM1	9.37037	10.4444	4.11111	10.3704	11.4444	5.11111	1.10357	0.492857	0.446602
CTGLF10P	10.1852	13.2963	4.55556	11.1852	14.2963	5.55556	1.27815	0.496689	0.388601
FZD9	10.7037	11.0741	4.81481	11.7037	12.0741	5.81481	1.03165	0.496835	0.481595
SIGLEC10	1.66667	1.77778	0.333333	2.66667	2.77778	1.33333	1.04167	0.5	0.48
GPR151	3.66667	4.7037	1.33333	4.66667	5.7037	2.33333	1.22222	0.5	0.409091
BACH2	1.2963	1.7037	0.148148	2.2963	2.7037	1.14815	1.17742	0.5	0.424658
SMARCE1P6	3.88889	3.96296	1.44444	4.88889	4.96296	2.44444	1.01515	0.5	0.492537
AC011385.1	6.22222	7.07407	2.62963	7.22222	8.07407	3.62963	1.11795	0.502564	0.449541
RP11-12J10.3	7.2963	7.96296	3.18519	8.2963	8.96296	4.18519	1.08036	0.504464	0.466942
LRP2BP	2.88889	3.22222	0.962963	3.88889	4.22222	1.96296	1.08571	0.504762	0.464912
ECM2	2.44444	3.03704	0.740741	3.44444	4.03704	1.74074	1.17204	0.505376	0.431193
RP5-886K2.3	2.2963	2.88889	0.666667	3.2963	3.88889	1.66667	1.17978	0.505618	0.428571
TMEM253	3.88889	5.37037	1.48148	4.88889	6.37037	2.48148	1.30303	0.507576	0.389535
AP000487.5	6.07407	6.18519	2.59259	7.07407	7.18519	3.59259	1.01571	0.507853	0.5
RTKN2	49.2963	72.8519	24.5556	50.2963	73.8519	25.5556	1.46834	0.5081	0.346038
ABCB4	1.25926	1.48148	0.148148	2.25926	2.48148	1.14815	1.09836	0.508197	0.462687
XIRP1	0.962963	2.33333	0	1.96296	3.33333	1	1.69811	0.509434	0.3
CTC-296K1.4	0.962963	1.44444	0	1.96296	2.44444	1	1.24528	0.509434	0.409091
DNASE1	26.3333	28.8148	13	27.3333	29.8148	14	1.09079	0.512195	0.469565
LIN54	294.444	310.37	150.778	295.444	311.37	151.778	1.0539	0.513727	0.487451
LINGO1	8.37037	11	3.81481	9.37037	12	4.81481	1.28063	0.513834	0.401235
RP11-521D12.5	0.925926	1.77778	0	1.92593	2.77778	1	1.44231	0.519231	0.36
TMEM151A	15.4815	18.0741	7.62963	16.4815	19.0741	8.62963	1.1573	0.523596	0.452427
GUCA1B	5.88889	6.37037	2.62963	6.88889	7.37037	3.62963	1.06989	0.526882	0.492462
YBX2	0.888889	1.2963	0	1.88889	2.2963	1	1.21569	0.529412	0.435484
RP11-445O16.3	0.888889	1	0	1.88889	2	1	1.05882	0.529412	0.5
RP11-120D5.1	11.2222	13.3333	5.48148	12.2222	14.3333	6.48148	1.17273	0.530303	0.452196
RP1-30G7.2	16.1111	17.5185	8.07407	17.1111	18.5185	9.07407	1.08225	0.530303	0.49
SH3GL2	1.55556	1.77778	0.37037	2.55556	2.77778	1.37037	1.08696	0.536232	0.493333
KCNJ11	5.81481	7.03704	2.66667	6.81481	8.03704	3.66667	1.17935	0.538043	0.456221
MIR194-2	25.0741	29.2963	13.0741	26.0741	30.2963	14.0741	1.16193	0.539773	0.464548
SIT1	0.851852	1.44444	0	1.85185	2.44444	1	1.32	0.54	0.409091
TWF1P1	0.851852	1	0	1.85185	2	1	1.08	0.54	0.5
NAT16	2	3.14815	0.62963	3	4.14815	1.62963	1.38272	0.54321	0.392857
VIM-AS1	9.7037	10.6667	4.81481	10.7037	11.6667	5.81481	1.08997	0.543253	0.498413
RP11-106M3.2	1.44444	1.74074	0.333333	2.44444	2.74074	1.33333	1.12121	0.545455	0.486486
XXyac-YX65C7_A.2	2.18519	3.03704	0.740741	3.18519	4.03704	1.74074	1.26744	0.546512	0.431193
NES	2.92593	3.51852	1.14815	3.92593	4.51852	2.14815	1.15094	0.54717	0.47541
SLC25A47	0.814815	1.88889	0	1.81481	2.88889	1	1.59184	0.55102	0.346154
C19orf35	5.2963	6.03704	2.48148	6.2963	7.03704	3.48148	1.11765	0.552941	0.494737
ANKRD7	3.48148	4.51852	1.48148	4.48148	5.51852	2.48148	1.2314	0.553719	0.449664
SP8	3.07407	4.92593	1.25926	4.07407	5.92593	2.25926	1.45455	0.554545	0.38125
RP11-480G7.2	2	3.25926	0.666667	3	4.25926	1.66667	1.41975	0.555556	0.391304
BEST4	1	1.92593	0.111111	2	2.92593	1.11111	1.46296	0.555556	0.379747
AC007405.6	0.851852	1.07407	0.037037	1.85185	2.07407	1.03704	1.12	0.56	0.5
RP11-429D19.1	0.777778	1.03704	0	1.77778	2.03704	1	1.14583	0.5625	0.490909
PDF	29.8148	34.5556	16.3704	30.8148	35.5556	17.3704	1.15385	0.563702	0.488542
CAGE1	0.962963	1.22222	0.111111	1.96296	2.22222	1.11111	1.13208	0.566038	0.5
UGT1A10	6.51852	8.88889	3.25926	7.51852	9.88889	4.25926	1.31527	0.566502	0.430712
CHAC1	45.4444	56.3704	25.3704	46.4444	57.3704	26.3704	1.23525	0.567783	0.459651
AKR1CL1	1.66667	3.25926	0.518519	2.66667	4.25926	1.51852	1.59722	0.569444	0.356522
RUNDC3B	7	8.66667	3.55556	8	9.66667	4.55556	1.20833	0.569444	0.471264
CUZD1	6	9.81481	3	7	10.8148	4	1.54497	0.571429	0.369863
RP11-398K22.12	1.33333	1.85185	0.333333	2.33333	2.85185	1.33333	1.22222	0.571429	0.467532
SLC22A31	7.74074	11.3704	4	8.74074	12.3704	5	1.41525	0.572034	0.404192
ALPP	6.18519	7.77778	3.11111	7.18519	8.77778	4.11111	1.22165	0.572165	0.468354
ALDH1A2	1.25926	1.59259	0.296296	2.25926	2.59259	1.2963	1.14754	0.57377	0.5
AC108488.4	3	6.55556	1.2963	4	7.55556	2.2963	1.88889	0.574074	0.303922
ESR2	19	23.5185	10.4815	20	24.5185	11.4815	1.22593	0.574074	0.468278
PRR16	0.740741	1.40741	0	1.74074	2.40741	1	1.38298	0.574468	0.415385
LINC00461	0.740741	1.07407	0	1.74074	2.07407	1	1.19149	0.574468	0.482143
RP11-1029J19.4	0.740741	1.07407	0	1.74074	2.07407	1	1.19149	0.574468	0.482143
RP11-119K6.6	0.740741	1	0	1.74074	2	1	1.14894	0.574468	0.5
KB-1572G7.2	6.59259	8.37037	3.37037	7.59259	9.37037	4.37037	1.23415	0.57561	0.466403
CXorf58	1.62963	2.33333	0.518519	2.62963	3.33333	1.51852	1.26761	0.577465	0.455556
RP11-486O12.2	7.25926	8.81481	3.77778	8.25926	9.81481	4.77778	1.18834	0.578475	0.486792
TGFBR3L	2	3.03704	0.740741	3	4.03704	1.74074	1.34568	0.580247	0.431193
AC174470.1	0.962963	1.59259	0.148148	1.96296	2.59259	1.14815	1.32075	0.584906	0.442857
TESK2	7.59259	10.8889	4.03704	8.59259	11.8889	5.03704	1.38362	0.586207	0.423676
KCNJ10	1.77778	2.7037	0.62963	2.77778	3.7037	1.62963	1.33333	0.586667	0.44
BMP8A	0.703704	1.88889	0	1.7037	2.88889	1	1.69565	0.586957	0.346154
MANSC4	1.51852	3.74074	0.481481	2.51852	4.74074	1.48148	1.88235	0.588235	0.3125
FAM229A	1.7037	3.40741	0.592593	2.7037	4.40741	1.59259	1.63014	0.589041	0.361345
RP11-410L14.2	2.37037	3.81481	1	3.37037	4.81481	2	1.42857	0.593407	0.415385
GPR20	3.92593	5.55556	1.92593	4.92593	6.55556	2.92593	1.33083	0.593985	0.446328
LGI4	1.48148	2.25926	0.481481	2.48148	3.25926	1.48148	1.31343	0.597015	0.454545
HAUS3	29.3704	35.6667	17.1481	30.3704	36.6667	18.1481	1.20732	0.597561	0.494949
CTC-329D1.2	1.03704	1.88889	0.222222	2.03704	2.88889	1.22222	1.41818	0.6	0.423077
AL359091.2	2.33333	4.37037	1	3.33333	5.37037	2	1.61111	0.6	0.372414
FILIP1	0.666667	1.2963	0	1.66667	2.2963	1	1.37778	0.6	0.435484
MYCLP1	0.666667	1	0	1.66667	2	1	1.2	0.6	0.5
RP1-40G4P.1	1.18519	1.74074	0.333333	2.18519	2.74074	1.33333	1.25424	0.610169	0.486486
RNF144A-AS1	8.81481	12.9259	5	9.81481	13.9259	6	1.41887	0.611321	0.430851
TRIML1	0.62963	1.66667	0	1.62963	2.66667	1	1.63636	0.613636	0.375
VWFP1	0.62963	1.33333	0	1.62963	2.33333	1	1.43182	0.613636	0.428571
APOA1	0.62963	1.03704	0	1.62963	2.03704	1	1.25	0.613636	0.490909
TCAM1P	0.62963	1	0	1.62963	2	1	1.22727	0.613636	0.5
ZNF114	148.37	213.148	90.8519	149.37	214.148	91.8519	1.43367	0.614927	0.428917
C9orf152	0.962963	1.62963	0.222222	1.96296	2.62963	1.22222	1.33962	0.622642	0.464789
RP4-791M13.3	0.592593	1.51852	0	1.59259	2.51852	1	1.5814	0.627907	0.397059
SCN1A	0.592593	1.07407	0	1.59259	2.07407	1	1.30233	0.627907	0.482143
RP11-158M2.5	1.62963	2.66667	0.666667	2.62963	3.66667	1.66667	1.39437	0.633803	0.454545
AC017002.1	1.33333	2.25926	0.481481	2.33333	3.25926	1.48148	1.39683	0.634921	0.454545
SEPP1	4.85185	7.81481	2.74074	5.85185	8.81481	3.74074	1.50633	0.639241	0.42437
C19orf83	0.962963	1.62963	0.259259	1.96296	2.62963	1.25926	1.33962	0.641509	0.478873
TRABD2B	1.59259	2.81481	0.666667	2.59259	3.81481	1.66667	1.47143	0.642857	0.436893
TMEM155	0.555556	1.22222	0	1.55556	2.22222	1	1.42857	0.642857	0.45
GLRA1	1	2.03704	0.296296	2	3.03704	1.2963	1.51852	0.648148	0.426829
SOX9-AS1	1.11111	1.77778	0.37037	2.11111	2.77778	1.37037	1.31579	0.649123	0.493333
ACTL7A	0.592593	1.25926	0.037037	1.59259	2.25926	1.03704	1.4186	0.651163	0.459016
ADRA2B	0.592593	1.14815	0.037037	1.59259	2.14815	1.03704	1.34884	0.651163	0.482759
C4orf6	0.962963	1.74074	0.296296	1.96296	2.74074	1.2963	1.39623	0.660377	0.472973
CCDC79	0.962963	1.62963	0.296296	1.96296	2.62963	1.2963	1.33962	0.660377	0.492958
RP4-803J11.2	1.07407	1.96296	0.37037	2.07407	2.96296	1.37037	1.42857	0.660714	0.4625
CCK	3.07407	4.88889	1.7037	4.07407	5.88889	2.7037	1.44545	0.663636	0.459119
SOWAHA	1.66667	2.59259	0.777778	2.66667	3.59259	1.77778	1.34722	0.666667	0.494845
LINC00514	1	2.11111	0.333333	2	3.11111	1.33333	1.55556	0.666667	0.428571
TINAG	5.96296	9.11111	3.66667	6.96296	10.1111	4.66667	1.45213	0.670213	0.461538
MLNR	2.14815	3.25926	1.11111	3.14815	4.25926	2.11111	1.35294	0.670588	0.495652
MAGEA3	3.18519	5.14815	1.81481	4.18519	6.14815	2.81481	1.46903	0.672566	0.457831
SDR42E1	10.4815	17.8889	6.74074	11.4815	18.8889	7.74074	1.64516	0.674194	0.409804
SPI1	0.481481	1.48148	0	1.48148	2.48148	1	1.675	0.675	0.402985
TMPOP1	0.481481	1.48148	0	1.48148	2.48148	1	1.675	0.675	0.402985
SPDYE9P	0.481481	1.44444	0	1.48148	2.44444	1	1.65	0.675	0.409091
CTD-2621I17.6	1.2963	2.7037	0.555556	2.2963	3.7037	1.55556	1.6129	0.677419	0.42
DCAF12L2	3.74074	5.48148	2.22222	4.74074	6.48148	3.22222	1.36719	0.679688	0.497143
CTD-2514C3.1	1.33333	2.2963	0.592593	2.33333	3.2963	1.59259	1.4127	0.68254	0.483146
AGAP4	4.40741	6.48148	2.74074	5.40741	7.48148	3.74074	1.38356	0.691781	0.5
WNK3	3.92593	6.22222	2.44444	4.92593	7.22222	3.44444	1.46617	0.699248	0.476923
AC024937.6	2.25926	4.25926	1.2963	3.25926	5.25926	2.2963	1.61364	0.704545	0.43662
CACNA2D2	3.22222	6.62963	2	4.22222	7.62963	3	1.80702	0.710526	0.393204
PPAPDC2	0.407407	1.07407	0	1.40741	2.07407	1	1.47368	0.710526	0.482143
KIF4B	1.74074	3.18519	0.962963	2.74074	4.18519	1.96296	1.52703	0.716216	0.469027
SEPT7P9	0.851852	1.66667	0.333333	1.85185	2.66667	1.33333	1.44	0.72	0.5
GLT8D2	1.44444	3.44444	0.777778	2.44444	4.44444	1.77778	1.81818	0.727273	0.4
RP11-231K24.2	0.37037	1.18519	0	1.37037	2.18519	1	1.59459	0.72973	0.457627
RP11-216N14.5	0.37037	1.07407	0	1.37037	2.07407	1	1.51351	0.72973	0.482143
RP11-56B16.2	0.814815	1.74074	0.333333	1.81481	2.74074	1.33333	1.5102	0.734694	0.486486
RP11-54O7.3	6.37037	10.4074	4.44444	7.37037	11.4074	5.44444	1.54774	0.738693	0.477273
B3GNT5	14.0741	21.6667	10.2222	15.0741	22.6667	11.2222	1.50369	0.744472	0.495098
REEP1	15.1852	23.5926	11.0741	16.1852	24.5926	12.0741	1.51945	0.745995	0.490964
CCDC168	0.333333	1.48148	0	1.33333	2.48148	1	1.86111	0.75	0.402985
GPR75	0.333333	1.44444	0	1.33333	2.44444	1	1.83333	0.75	0.409091
RNF151	0.333333	1.03704	0	1.33333	2.03704	1	1.52778	0.75	0.490909
KRT18P13	0.333333	1	0	1.33333	2	1	1.5	0.75	0.5
RP11-319E12.2	0.333333	1	0	1.33333	2	1	1.5	0.75	0.5
ADAMTS14	1.25926	2.62963	0.703704	2.25926	3.62963	1.7037	1.60656	0.754098	0.469388
CTD-2313N18.5	1.66667	3.55556	1.03704	2.66667	4.55556	2.03704	1.70833	0.763889	0.447154
C10orf25	0.296296	1.03704	0	1.2963	2.03704	1	1.57143	0.771429	0.490909
PDC	1.44444	3.25926	0.888889	2.44444	4.25926	1.88889	1.74242	0.772727	0.443478
AC013439.4	0.333333	1.2963	0.037037	1.33333	2.2963	1.03704	1.72222	0.777778	0.451613
GUCY1A3	0.666667	1.74074	0.296296	1.66667	2.74074	1.2963	1.64444	0.777778	0.472973
TNFSF13	2.40741	5.14815	1.66667	3.40741	6.14815	2.66667	1.80435	0.782609	0.433735
AC018462.2	0.259259	1.03704	0	1.25926	2.03704	1	1.61765	0.794118	0.490909
AC084809.2	0.296296	1.11111	0.037037	1.2963	2.11111	1.03704	1.62857	0.8	0.491228
KCNIP3	0.666667	1.7037	0.333333	1.66667	2.7037	1.33333	1.62222	0.8	0.493151
COL11A1	0.703704	1.92593	0.37037	1.7037	2.92593	1.37037	1.71739	0.804348	0.468354
RP11-1070N10.5	1.51852	3.33333	1.03704	2.51852	4.33333	2.03704	1.72059	0.808824	0.470085
ZBED1	10.6296	20.5185	8.55556	11.6296	21.5185	9.55556	1.85032	0.821656	0.444062
SLC15A2	5.66667	11.3333	4.48148	6.66667	12.3333	5.48148	1.85	0.822222	0.444444
EFCAB5	4.18519	8.48148	3.2963	5.18519	9.48148	4.2963	1.82857	0.828571	0.453125
MARVELD3	9.96296	18.7778	8.18519	10.963	19.7778	9.18519	1.80405	0.837838	0.464419
CALCRL	1.11111	2.55556	0.777778	2.11111	3.55556	1.77778	1.68421	0.842105	0.5
FAM183B	1.40741	3.18519	1.07407	2.40741	4.18519	2.07407	1.73846	0.861538	0.495575
SIGLEC16	1.33333	3.55556	1.03704	2.33333	4.55556	2.03704	1.95238	0.873016	0.447154
HRG	1.37037	3.48148	1.11111	2.37037	4.48148	2.11111	1.89062	0.890625	0.471074
CHD5	5.59259	12.037	4.88889	6.59259	13.037	5.88889	1.97753	0.893258	0.451705
ARL17B	3.33333	7.51852	3.11111	4.33333	8.51852	4.11111	1.96581	0.948718	0.482609
MYO1A	6.37037	13.5185	6	7.37037	14.5185	7	1.96985	0.949749	0.482143
AP006621.8	1.66667	0.407407	1.85185	2.66667	1.40741	2.85185	0.527778	1.06944	2.02632
ATOH8	21.3704	10.8148	23.7407	22.3704	11.8148	24.7407	0.528146	1.10596	2.09404
RP11-977G19.5	0.962963	0	1.18519	1.96296	1	2.18519	0.509434	1.11321	2.18519
RP11-265N6.1	1.51852	0.333333	1.81481	2.51852	1.33333	2.81481	0.529412	1.11765	2.11111
RPL13P12	0.851852	0	1.07407	1.85185	1	2.07407	0.54	1.12	2.07407
WWTR1-AS1	0.851852	0	1.11111	1.85185	1	2.11111	0.54	1.14	2.11111
RP11-59N23.1	0.814815	0	1.07407	1.81481	1	2.07407	0.55102	1.14286	2.07407
PYY2	6.22222	3.14815	7.40741	7.22222	4.14815	8.40741	0.574359	1.1641	2.02679
CDKL3	2.11111	0.740741	2.62963	3.11111	1.74074	3.62963	0.559524	1.16667	2.08511
DKFZP779L1853	5.77778	2.62963	6.92593	6.77778	3.62963	7.92593	0.535519	1.1694	2.18367
BHLHA15	1.25926	0.296296	1.66667	2.25926	1.2963	2.66667	0.57377	1.18033	2.05714
GDF1	3.33333	1.40741	4.14815	4.33333	2.40741	5.14815	0.555556	1.18803	2.13846
RP11-849H4.4	1.25926	0.333333	1.7037	2.25926	1.33333	2.7037	0.590164	1.19672	2.02778
SPATC1	1.37037	0.333333	1.85185	2.37037	1.33333	2.85185	0.5625	1.20313	2.13889
TMEM25	4.25926	2	5.33333	5.25926	3	6.33333	0.570423	1.20423	2.11111
BTBD8	6	2.92593	7.48148	7	3.92593	8.48148	0.560847	1.21164	2.16038
FAM86FP	4.03704	2.03704	5.11111	5.03704	3.03704	6.11111	0.602941	1.21324	2.0122
RP11-120M18.2	2.25926	0.962963	2.96296	3.25926	1.96296	3.96296	0.602273	1.21591	2.01887
CCDC89	2.03704	0.62963	2.7037	3.03704	1.62963	3.7037	0.536585	1.21951	2.27273
CTB-89H12.4	6.14815	3.18519	7.74074	7.14815	4.18519	8.74074	0.585492	1.2228	2.0885
AC025171.1	1.92593	0.740741	2.59259	2.92593	1.74074	3.59259	0.594937	1.22785	2.06383
RP11-250B2.3	1.51852	0.333333	2.14815	2.51852	1.33333	3.14815	0.529412	1.25	2.36111
CDH8	6.81481	2.96296	8.85185	7.81481	3.96296	9.85185	0.507109	1.26066	2.48598
KCNJ9	0.703704	0	1.14815	1.7037	1	2.14815	0.586957	1.26087	2.14815
COX6B2	1.66667	0.407407	2.37037	2.66667	1.40741	3.37037	0.527778	1.26389	2.39474
RP11-783K16.13	2.92593	1.14815	3.96296	3.92593	2.14815	4.96296	0.54717	1.26415	2.31034
CD177	0.925926	0.148148	1.44444	1.92593	1.14815	2.44444	0.596154	1.26923	2.12903
RP11-470M17.2	1.7037	0.407407	2.44444	2.7037	1.40741	3.44444	0.520548	1.27397	2.44737
A1BG	1.92593	0.851852	2.74074	2.92593	1.85185	3.74074	0.632911	1.27848	2.02
ELFN2	2.85185	0.962963	3.92593	3.85185	1.96296	4.92593	0.509615	1.27885	2.50943
AFP	0.592593	0	1.03704	1.59259	1	2.03704	0.627907	1.27907	2.03704
LINC01124	1.51852	0.518519	2.22222	2.51852	1.51852	3.22222	0.602941	1.27941	2.12195
DNAH6	8.7037	5.03704	11.5185	9.7037	6.03704	12.5185	0.622137	1.29008	2.07362
RP11-216L13.19	0.777778	0	1.2963	1.77778	1	2.2963	0.5625	1.29167	2.2963
TRPV1	12	5.88889	15.8148	13	6.88889	16.8148	0.529915	1.29345	2.44086
HSPA8P11	0.666667	0	1.18519	1.66667	1	2.18519	0.6	1.31111	2.18519
DLG1-AS1	0.666667	0	1.22222	1.66667	1	2.22222	0.6	1.33333	2.22222
C19orf81	3.51852	1.81481	5.03704	4.51852	2.81481	6.03704	0.622951	1.33607	2.14474
CARD11	2.81481	1.33333	4.11111	3.81481	2.33333	5.11111	0.61165	1.33981	2.19048
CAMK2N2	0.62963	0	1.18519	1.62963	1	2.18519	0.613636	1.34091	2.18519
USP41	0.62963	0	1.18519	1.62963	1	2.18519	0.613636	1.34091	2.18519
CTD-2033A16.3	1.33333	0.481481	2.14815	2.33333	1.48148	3.14815	0.634921	1.34921	2.125
CTD-2616J11.11	0.666667	0	1.25926	1.66667	1	2.25926	0.6	1.35556	2.25926
CTD-2184D3.6	1.77778	0.814815	2.77778	2.77778	1.81481	3.77778	0.653333	1.36	2.08163
SLC25A42	18.5185	12.0741	25.5556	19.5185	13.0741	26.5556	0.669829	1.36053	2.03116
RGAG4	0.740741	0	1.37037	1.74074	1	2.37037	0.574468	1.3617	2.37037
RP11-529J17.3	2.14815	1	3.2963	3.14815	2	4.2963	0.635294	1.36471	2.14815
CXCL2	376.037	235.778	513.889	377.037	236.778	514.889	0.627996	1.36562	2.17457
FPR1	1.74074	0.62963	2.77778	2.74074	1.62963	3.77778	0.594595	1.37838	2.31818
THEMIS2	9.07407	4.18519	12.9259	10.0741	5.18519	13.9259	0.514706	1.38235	2.68571
RP11-253M7.1	1.22222	0.333333	2.07407	2.22222	1.33333	3.07407	0.6	1.38333	2.30556
C17orf105	0.62963	0	1.25926	1.62963	1	2.25926	0.613636	1.38636	2.25926
AC098617.1	1.55556	0.481481	2.55556	2.55556	1.48148	3.55556	0.57971	1.3913	2.4
CTB-43E15.3	3.48148	2.07407	5.25926	4.48148	3.07407	6.25926	0.68595	1.39669	2.03614
DHX58	2.14815	0.814815	3.40741	3.14815	1.81481	4.40741	0.576471	1.4	2.42857
AGAP9	1	0.296296	1.81481	2	1.2963	2.81481	0.648148	1.40741	2.17143
RP11-28G8.1	0.444444	0	1.03704	1.44444	1	2.03704	0.692308	1.41026	2.03704
ZNF555	3.96296	2.33333	6	4.96296	3.33333	7	0.671642	1.41045	2.1
C9orf169	4.22222	2.25926	6.37037	5.22222	3.25926	7.37037	0.624113	1.41135	2.26136
LRRC39	2.22222	1	3.55556	3.22222	2	4.55556	0.62069	1.41379	2.27778
KCNJ6	7.85185	5.11111	11.5185	8.85185	6.11111	12.5185	0.690377	1.41423	2.04848
POT1-AS1	3.81481	1.55556	5.81481	4.81481	2.55556	6.81481	0.530769	1.41538	2.66667
CCL20	49.7407	27.0741	71.037	50.7407	28.0741	72.037	0.553285	1.41971	2.56596
TLR9_1	0.481481	0	1.11111	1.48148	1	2.11111	0.675	1.425	2.11111
RP11-620J15.2	0.888889	0.333333	1.7037	1.88889	1.33333	2.7037	0.705882	1.43137	2.02778
RP11-61L23.2	0.888889	0	1.7037	1.88889	1	2.7037	0.529412	1.43137	2.7037
PLGLB1	0.703704	0	1.44444	1.7037	1	2.44444	0.586957	1.43478	2.44444
RPL34-AS1	0.444444	0	1.07407	1.44444	1	2.07407	0.692308	1.4359	2.07407
RP11-249C24.10	2.33333	0.962963	3.81481	3.33333	1.96296	4.81481	0.588889	1.44444	2.45283
SAGE1	1.92593	0.925926	3.25926	2.92593	1.92593	4.25926	0.658228	1.4557	2.21154
XXbac-BPG308K3.5	1.18519	0.518519	2.18519	2.18519	1.51852	3.18519	0.694915	1.45763	2.09756
RP11-118M9.3	0.777778	0	1.59259	1.77778	1	2.59259	0.5625	1.45833	2.59259
ACRBP	0.592593	0.111111	1.33333	1.59259	1.11111	2.33333	0.697674	1.46512	2.1
HK3	0.740741	0	1.55556	1.74074	1	2.55556	0.574468	1.46809	2.55556
KLHDC1	3.18519	1.85185	5.14815	4.18519	2.85185	6.14815	0.681416	1.46903	2.15584
HHIPL1	1.40741	0.333333	2.55556	2.40741	1.33333	3.55556	0.553846	1.47692	2.66667
ACVR2B-AS1	6.92593	4.59259	10.7407	7.92593	5.59259	11.7407	0.705607	1.48131	2.09934
RP11-347C18.3	0.37037	0	1.03704	1.37037	1	2.03704	0.72973	1.48649	2.03704
RP4-536B24.4	0.592593	0	1.37037	1.59259	1	2.37037	0.627907	1.48837	2.37037
TAPT1-AS1	4.51852	2.2963	7.22222	5.51852	3.2963	8.22222	0.597315	1.48993	2.49438
FAM167B	1.11111	0.333333	2.14815	2.11111	1.33333	3.14815	0.631579	1.49123	2.36111
MORN3	1.44444	0.666667	2.66667	2.44444	1.66667	3.66667	0.681818	1.5	2.2
TBX6	2.88889	0.962963	4.85185	3.88889	1.96296	5.85185	0.504762	1.50476	2.98113
PER1	96.0741	65.963	145.481	97.0741	66.963	146.481	0.689813	1.50897	2.1875
TREM1	0.592593	0	1.40741	1.59259	1	2.40741	0.627907	1.51163	2.40741
RP11-293M10.5	1.22222	0.333333	2.37037	2.22222	1.33333	3.37037	0.6	1.51667	2.52778
AGBL2	11	7.51852	17.3704	12	8.51852	18.3704	0.709877	1.53086	2.15652
LINC00322	0.666667	0	1.55556	1.66667	1	2.55556	0.6	1.53333	2.55556
ANGPTL6	0.925926	0.296296	1.96296	1.92593	1.2963	2.96296	0.673077	1.53846	2.28571
MOBP	0.333333	0	1.07407	1.33333	1	2.07407	0.75	1.55556	2.07407
RP11-728F11.3	0.518519	0	1.37037	1.51852	1	2.37037	0.658537	1.56098	2.37037
DUSP18	4.92593	3.48148	8.25926	5.92593	4.48148	9.25926	0.75625	1.5625	2.06612
RP11-736K20.6	1.7037	0.740741	3.25926	2.7037	1.74074	4.25926	0.643836	1.57534	2.44681
PATL2	6.33333	3.25926	10.6296	7.33333	4.25926	11.6296	0.580808	1.58586	2.73043
RP4-800G7.2	3.2963	2.25926	5.81481	4.2963	3.25926	6.81481	0.758621	1.58621	2.09091
FBLN7	1	0.481481	2.18519	2	1.48148	3.18519	0.740741	1.59259	2.15
RPL36A-HNRNPH2	1.18519	0.666667	2.48148	2.18519	1.66667	3.48148	0.762712	1.59322	2.08889
RP11-135J2.4	0.740741	0.333333	1.77778	1.74074	1.33333	2.77778	0.765957	1.59574	2.08333
AC084125.4	0.666667	0.296296	1.66667	1.66667	1.2963	2.66667	0.777778	1.6	2.05714
AC097500.2	3.44444	1.85185	6.11111	4.44444	2.85185	7.11111	0.641667	1.6	2.49351
AL050303.1	0.296296	0	1.07407	1.2963	1	2.07407	0.771429	1.6	2.07407
FAM53A	3.66667	2.59259	6.48148	4.66667	3.59259	7.48148	0.769841	1.60317	2.08247
MIPEPP3	1.07407	0.333333	2.33333	2.07407	1.33333	3.33333	0.642857	1.60714	2.5
LINC00607	0.333333	0	1.14815	1.33333	1	2.14815	0.75	1.61111	2.14815
MEI1	0.333333	0	1.14815	1.33333	1	2.14815	0.75	1.61111	2.14815
RP11-248E9.5	0.333333	0	1.14815	1.33333	1	2.14815	0.75	1.61111	2.14815
RP11-267A15.1	0.444444	0	1.33333	1.44444	1	2.33333	0.692308	1.61538	2.33333
CCDC169	1.33333	0.444444	2.77778	2.33333	1.44444	3.77778	0.619048	1.61905	2.61538
RP11-25H12.1	1.92593	1.03704	3.74074	2.92593	2.03704	4.74074	0.696203	1.62025	2.32727
A4GNT	6.40741	4.18519	11.037	7.40741	5.18519	12.037	0.7	1.625	2.32143
KLF6	810.259	642.741	1326.85	811.259	643.741	1327.85	0.793508	1.63678	2.06271
ELAVL3	0.962963	0.481481	2.22222	1.96296	1.48148	3.22222	0.754717	1.64151	2.175
ZNF341	44.2593	35.1852	74.4074	45.2593	36.1852	75.4074	0.799509	1.66612	2.08393
AP000275.65	3.77778	2.22222	7	4.77778	3.22222	8	0.674419	1.67442	2.48276
RFX3	63.9259	44.5556	108.037	64.9259	45.5556	109.037	0.701654	1.67941	2.3935
RP11-522I20.3	4.11111	2.92593	7.66667	5.11111	3.92593	8.66667	0.768116	1.69565	2.20755
NMI	103.148	86.8889	177.148	104.148	87.8889	178.148	0.843883	1.71053	2.02697
RP11-222A5.1	1.33333	0.666667	3	2.33333	1.66667	4	0.714286	1.71429	2.4
AC022007.5	0.333333	0.111111	1.2963	1.33333	1.11111	2.2963	0.833333	1.72222	2.06667
AC084219.4	0.333333	0.111111	1.2963	1.33333	1.11111	2.2963	0.833333	1.72222	2.06667
RASA4B	0.333333	0	1.2963	1.33333	1	2.2963	0.75	1.72222	2.2963
PAXBP1-AS1	3.77778	2.77778	7.2963	4.77778	3.77778	8.2963	0.790698	1.73643	2.19608
TNC	18.1481	12.7407	32.2963	19.1481	13.7407	33.2963	0.717602	1.73888	2.42318
DDO	0.333333	0	1.33333	1.33333	1	2.33333	0.75	1.75	2.33333
PLA2G7	0.333333	0	1.33333	1.33333	1	2.33333	0.75	1.75	2.33333
RP11-231N9.1	0.333333	0	1.33333	1.33333	1	2.33333	0.75	1.75	2.33333
GPR87	2.11111	1.62963	4.44444	3.11111	2.62963	5.44444	0.845238	1.75	2.07042
IL15RA	5.11111	3.11111	9.7037	6.11111	4.11111	10.7037	0.672727	1.75152	2.6036
RP11-285E9.6	1.96296	1.37037	4.22222	2.96296	2.37037	5.22222	0.8	1.7625	2.20312
SLC22A14	1.66667	0.407407	3.7037	2.66667	1.40741	4.7037	0.527778	1.76389	3.34211
MAPK15	5.62963	4.74074	10.7037	6.62963	5.74074	11.7037	0.865922	1.76536	2.03871
AC012494.1	0.296296	0	1.2963	1.2963	1	2.2963	0.771429	1.77143	2.2963
IRF2	64.2222	49.3333	115	65.2222	50.3333	116	0.771721	1.77853	2.30464
AC040977.1	29.6667	25.5185	54.2593	30.6667	26.5185	55.2593	0.864734	1.80193	2.0838
ZNF853	1.81481	1.03704	4.07407	2.81481	2.03704	5.07407	0.723684	1.80263	2.49091
RPL9P29	1.66667	0.740741	3.81481	2.66667	1.74074	4.81481	0.652778	1.80556	2.76596
IQCH	11.8519	7.55556	22.3333	12.8519	8.55556	23.3333	0.665706	1.81556	2.72727
TNFSF15	1.22222	0.481481	3.03704	2.22222	1.48148	4.03704	0.666667	1.81667	2.725
PARK2	4.51852	3.07407	9.03704	5.51852	4.07407	10.037	0.738255	1.81879	2.46364
AC093375.1	6.44444	4.74074	12.5556	7.44444	5.74074	13.5556	0.771144	1.8209	2.36129
BCL2L10	0.296296	0	1.37037	1.2963	1	2.37037	0.771429	1.82857	2.37037
COL8A2	3.85185	3.22222	7.88889	4.85185	4.22222	8.88889	0.870229	1.83206	2.10526
SAA1	1.07407	0.407407	2.81481	2.07407	1.40741	3.81481	0.678571	1.83929	2.71053
PCAT6	8.96296	6.25926	17.3333	9.96296	7.25926	18.3333	0.728625	1.84015	2.52551
LSAMP	54.4815	48.963	101.185	55.4815	49.963	102.185	0.900534	1.84179	2.04522
TRHDE	0.481481	0.333333	1.74074	1.48148	1.33333	2.74074	0.9	1.85	2.05556
RP11-597D13.9	0.481481	0.37037	1.77778	1.48148	1.37037	2.77778	0.925	1.875	2.02703
STON1	1.14815	0.777778	3.03704	2.14815	1.77778	4.03704	0.827586	1.87931	2.27083
MEG9	1.44444	0.888889	3.62963	2.44444	1.88889	4.62963	0.772727	1.89394	2.45098
RP11-327F22.2	0.777778	0.666667	2.37037	1.77778	1.66667	3.37037	0.9375	1.89583	2.02222
TSPEAR-AS1	5.37037	4.03704	11.1111	6.37037	5.03704	12.1111	0.790698	1.90116	2.40441
TCEA1P2	1	0.333333	2.81481	2	1.33333	3.81481	0.666667	1.90741	2.86111
RP11-645C24.2	11.8148	9.14815	23.4444	12.8148	10.1481	24.4444	0.791908	1.90751	2.40876
LMOD1	0.740741	0.62963	2.33333	1.74074	1.62963	3.33333	0.93617	1.91489	2.04545
RP11-334C17.5	2.11111	1.40741	4.96296	3.11111	2.40741	5.96296	0.77381	1.91667	2.47692
CLEC18C	0.925926	0.296296	2.7037	1.92593	1.2963	3.7037	0.673077	1.92308	2.85714
TNFRSF1B	0.555556	0	2	1.55556	1	3	0.642857	1.92857	3
UTS2B	1.14815	0.37037	3.14815	2.14815	1.37037	4.14815	0.637931	1.93103	3.02703
BTN3A3	27.1852	24.3704	53.5556	28.1852	25.3704	54.5556	0.900131	1.93561	2.15036
CTD-2653D5.1	0.333333	0	1.59259	1.33333	1	2.59259	0.75	1.94444	2.59259
RP11-148L24.1	0.333333	0	1.59259	1.33333	1	2.59259	0.75	1.94444	2.59259
BTN3A1	44.3333	42.4444	87.1852	45.3333	43.4444	88.1852	0.958333	1.94526	2.02984
FAM13C	2.48148	2.03704	5.77778	3.48148	3.03704	6.77778	0.87234	1.94681	2.23171
THAP2	2.44444	2.11111	5.74074	3.44444	3.11111	6.74074	0.903226	1.95699	2.16667
GCOM1	1.74074	0.481481	4.37037	2.74074	1.48148	5.37037	0.540541	1.95946	3.625
CTD-2589M5.5	0.333333	0.185185	1.62963	1.33333	1.18519	2.62963	0.888889	1.97222	2.21875
FAM66A	0.333333	0	1.62963	1.33333	1	2.62963	0.75	1.97222	2.62963
CTD-2207P18.2	4.51852	3.66667	9.88889	5.51852	4.66667	10.8889	0.845638	1.97315	2.33333
FAM189A2	1.03704	0.925926	3.03704	2.03704	1.92593	4.03704	0.945455	1.98182	2.09615
CACNG8	61.1481	60.6296	122.852	62.1481	61.6296	123.852	0.991657	1.99285	2.00962
MAFA	0.333333	0	1.66667	1.33333	1	2.66667	0.75	2	2.66667
PTX3	2.40741	0.925926	5.85185	3.40741	1.92593	6.85185	0.565217	2.01087	3.55769
NRSN1	4.62963	3.44444	10.3333	5.62963	4.44444	11.3333	0.789474	2.01316	2.55
AC010524.2	0.296296	0	1.62963	1.2963	1	2.62963	0.771429	2.02857	2.62963
GRIN3B	4.03704	3.74074	9.22222	5.03704	4.74074	10.2222	0.941176	2.02941	2.15625
COL22A1	3.11111	2.59259	7.37037	4.11111	3.59259	8.37037	0.873874	2.03604	2.3299
GS1-600G8.5	0	0	1.03704	1	1	2.03704	1	2.03704	2.03704
PTH1R	0	0	1.03704	1	1	2.03704	1	2.03704	2.03704
RP1-137D17.1	0	0	1.03704	1	1	2.03704	1	2.03704	2.03704
RP11-445H22.3	0	0	1.03704	1	1	2.03704	1	2.03704	2.03704
RP11-496N12.6	0	0	1.03704	1	1	2.03704	1	2.03704	2.03704
RP11-966I7.1	0	0	1.03704	1	1	2.03704	1	2.03704	2.03704
RP4-673D20.3	0	0	1.03704	1	1	2.03704	1	2.03704	2.03704
C17orf72	2.96296	1.62963	7.07407	3.96296	2.62963	8.07407	0.663551	2.03738	3.07042
C20orf203	0.962963	0.444444	3	1.96296	1.44444	4	0.735849	2.03774	2.76923
TMEM139	2.37037	2.33333	5.88889	3.37037	3.33333	6.88889	0.989011	2.04396	2.06667
NPSR1-AS1	2.25926	2.25926	5.7037	3.25926	3.25926	6.7037	1	2.05682	2.05682
IL1B	12.037	10	25.8519	13.037	11	26.8519	0.84375	2.05966	2.44108
DPH6-AS1	0.666667	0.666667	2.44444	1.66667	1.66667	3.44444	1	2.06667	2.06667
ADAMTSL4	7.07407	4.85185	15.7037	8.07407	5.85185	16.7037	0.724771	2.06881	2.85443
RP11-384P7.6	0	0	1.07407	1	1	2.07407	1	2.07407	2.07407
RP11-404O13.1	0	0	1.07407	1	1	2.07407	1	2.07407	2.07407
RP11-783L4.1	0	0	1.07407	1	1	2.07407	1	2.07407	2.07407
RP11-97O12.2	0	0	1.07407	1	1	2.07407	1	2.07407	2.07407
RP13-895J2.7	0	0	1.07407	1	1	2.07407	1	2.07407	2.07407
RP11-434C1.1	0.37037	0	1.85185	1.37037	1	2.85185	0.72973	2.08108	2.85185
PPBP	0.333333	0.333333	1.77778	1.33333	1.33333	2.77778	1	2.08333	2.08333
RP11-173D3.1	0.777778	0.666667	2.7037	1.77778	1.66667	3.7037	0.9375	2.08333	2.22222
KLKB1	0.666667	0.62963	2.48148	1.66667	1.62963	3.48148	0.977778	2.08889	2.13636
RP11-697E2.6	1.22222	0.777778	3.66667	2.22222	1.77778	4.66667	0.8	2.1	2.625
B3GNT7	1.96296	1.40741	5.22222	2.96296	2.40741	6.22222	0.8125	2.1	2.58462
CHRNB4	4.77778	4.59259	11.1481	5.77778	5.59259	12.1481	0.967949	2.10256	2.17219
TMEM150B	1.48148	1.59259	4.22222	2.48148	2.59259	5.22222	1.04478	2.10448	2.01429
KBTBD13	0	0	1.11111	1	1	2.11111	1	2.11111	2.11111
KRTAP5-8	0.333333	0.333333	1.81481	1.33333	1.33333	2.81481	1	2.11111	2.11111
ASPA	0	0	1.11111	1	1	2.11111	1	2.11111	2.11111
ENPP7P5	0	0	1.11111	1	1	2.11111	1	2.11111	2.11111
LINC00426	0	0	1.11111	1	1	2.11111	1	2.11111	2.11111
PABPC5	0	0	1.11111	1	1	2.11111	1	2.11111	2.11111
TLR5	6.77778	6.25926	15.4815	7.77778	7.25926	16.4815	0.933333	2.11905	2.27041
RP11-445H22.4	1.55556	1	4.44444	2.55556	2	5.44444	0.782609	2.13043	2.72222
RP11-142A23.1	0.333333	0.333333	1.85185	1.33333	1.33333	2.85185	1	2.13889	2.13889
PCDHB7	0.333333	0	1.85185	1.33333	1	2.85185	0.75	2.13889	2.85185
LPAR5	0	0	1.14815	1	1	2.14815	1	2.14815	2.14815
TRPC3	0	0	1.14815	1	1	2.14815	1	2.14815	2.14815
TTC39B	24.1111	22.1481	53.0741	25.1111	23.1481	54.0741	0.921829	2.15339	2.336
CSF3	0.666667	0.333333	2.59259	1.66667	1.33333	3.59259	0.8	2.15556	2.69444
LAP3	292.63	303.407	637.926	293.63	304.407	638.926	1.03671	2.17596	2.09892
KCTD16	0.666667	0.703704	2.62963	1.66667	1.7037	3.62963	1.02222	2.17778	2.13043
TNFSF10	3.51852	3.18519	8.85185	4.51852	4.18519	9.85185	0.92623	2.18033	2.35398
CYP2J2	11.2222	10.9259	25.6667	12.2222	11.9259	26.6667	0.975758	2.18182	2.23602
LINC01132	0	0	1.18519	1	1	2.18519	1	2.18519	2.18519
APOBEC3F	15.1111	14.2963	34.3333	16.1111	15.2963	35.3333	0.949425	2.1931	2.30993
RP11-346D6.6	5.92593	6.07407	14.2963	6.92593	7.07407	15.2963	1.02139	2.20856	2.1623
NBEAP1	11.3704	10.1111	26.3333	12.3704	11.1111	27.3333	0.898204	2.20958	2.46
NR1D1	90.2593	96.5926	201.296	91.2593	97.5926	202.296	1.0694	2.21672	2.07287
GNG12-AS1	0.333333	0.296296	1.96296	1.33333	1.2963	2.96296	0.972222	2.22222	2.28571
AFF2	0.333333	0	1.96296	1.33333	1	2.96296	0.75	2.22222	2.96296
TENM1	0.62963	0.814815	2.66667	1.62963	1.81481	3.66667	1.11364	2.25	2.02041
KRT3	0	0	1.25926	1	1	2.25926	1	2.25926	2.25926
ARL14EPL	0.296296	0.111111	1.96296	1.2963	1.11111	2.96296	0.857143	2.28571	2.66667
TP63	3.18519	3.74074	8.59259	4.18519	4.74074	9.59259	1.13274	2.29204	2.02344
HLA-DOB	0	0	1.2963	1	1	2.2963	1	2.2963	2.2963
IFIT5	174.963	180.185	403.185	175.963	181.185	404.185	1.02968	2.29699	2.23078
GBP1P1	0	0	1.33333	1	1	2.33333	1	2.33333	2.33333
RP5-914P20.5	0	0	1.33333	1	1	2.33333	1	2.33333	2.33333
RPTN	0	0	1.33333	1	1	2.33333	1	2.33333	2.33333
HLA-H	6.11111	6.07407	15.6667	7.11111	7.07407	16.6667	0.994792	2.34375	2.35602
NPIPB9	3.37037	2.92593	9.25926	4.37037	3.92593	10.2593	0.898305	2.34746	2.61321
FANK1	2.37037	2.74074	6.96296	3.37037	3.74074	7.96296	1.10989	2.36264	2.12871
SLCO1A2	15.5556	15.4444	38.4444	16.5556	16.4444	39.4444	0.993289	2.38255	2.39865
RP11-273G15.2	0.703704	0.666667	3.07407	1.7037	1.66667	4.07407	0.978261	2.3913	2.44444
IFNL3	0	0	1.40741	1	1	2.40741	1	2.40741	2.40741
VNN3	0	0	1.40741	1	1	2.40741	1	2.40741	2.40741
IGFBP1	139.889	149.852	338.407	140.889	150.852	339.407	1.07072	2.40904	2.24994
TULP2	0.851852	0.851852	3.48148	1.85185	1.85185	4.48148	1	2.42	2.42
OAS1	409.37	248.667	992.63	410.37	249.667	993.63	0.608394	2.4213	3.97982
MYD88	264.815	315.37	642.852	265.815	316.37	643.852	1.19019	2.42218	2.03512
SLC38A11	0.481481	0.333333	2.59259	1.48148	1.33333	3.59259	0.9	2.425	2.69444
SCARF1	1.2963	1.33333	4.59259	2.2963	2.33333	5.59259	1.01613	2.43548	2.39683
RPS11P6	0.444444	0	2.51852	1.44444	1	3.51852	0.692308	2.4359	3.51852
CXCL1	255.296	240.778	623.926	256.296	241.778	624.926	0.943353	2.43829	2.58471
TYMP	53.5185	46.2593	131.963	54.5185	47.2593	132.963	0.866848	2.43886	2.81348
RP11-554L12.1	0	0	1.44444	1	1	2.44444	1	2.44444	2.44444
NTNG2	11.8519	12.9259	30.4444	12.8519	13.9259	31.4444	1.08357	2.44669	2.25798
RP11-672A2.1	0.888889	0.62963	3.62963	1.88889	1.62963	4.62963	0.862745	2.45098	2.84091
TRIM69	68.3704	50.2593	169.148	69.3704	51.2593	170.148	0.738922	2.45275	3.31936
RTN4RL1	3.03704	3.7037	8.92593	4.03704	4.7037	9.92593	1.16514	2.45872	2.11024
HERC5	60.0741	55.4074	149.519	61.0741	56.4074	150.519	0.92359	2.46452	2.66842
NEDD8-MDP1	0.333333	0	2.2963	1.33333	1	3.2963	0.75	2.47222	3.2963
TMIGD1	0	0	1.48148	1	1	2.48148	1	2.48148	2.48148
PHF11	37.963	40.0741	95.7037	38.963	41.0741	96.7037	1.05418	2.48194	2.35437
TDRD7	152.185	171.741	379.407	153.185	172.741	380.407	1.12766	2.48332	2.20219
FAM66C	2.59259	2.77778	7.92593	3.59259	3.77778	8.92593	1.05155	2.48454	2.36275
SLC16A8	5.59259	7.11111	15.4444	6.59259	8.11111	16.4444	1.23034	2.49438	2.0274
SAMHD1	122.63	135.667	308.111	123.63	136.667	309.111	1.10545	2.5003	2.26179
FGF11	0.666667	0.62963	3.18519	1.66667	1.62963	4.18519	0.977778	2.51111	2.56818
GSTM2	4.03704	4.07407	11.7037	5.03704	5.07407	12.7037	1.00735	2.52206	2.50365
RGS22	6.48148	5.7037	18	7.48148	6.7037	19	0.89604	2.5396	2.83425
CTD-3214H19.4	0	0	1.55556	1	1	2.55556	1	2.55556	2.55556
EIF2AK2	1446.59	1556.19	3702	1447.59	1557.19	3703	1.07571	2.55804	2.37801
RP11-126K1.6	2.66667	3.22222	8.44444	3.66667	4.22222	9.44444	1.15152	2.57576	2.23684
ESR1	0.666667	0.925926	3.2963	1.66667	1.92593	4.2963	1.15556	2.57778	2.23077
B2M	1169.48	1345	3033.59	1170.48	1346	3034.59	1.14995	2.5926	2.25453
AC073283.4	1.22222	1.18519	4.77778	2.22222	2.18519	5.77778	0.983333	2.6	2.64407
AC135048.13	1.59259	2.18519	5.74074	2.59259	3.18519	6.74074	1.22857	2.6	2.11628
TRIM21	91.2222	93.9259	239.556	92.2222	94.9259	240.556	1.02932	2.60843	2.53414
CTD-3162L10.1	0.333333	0	2.48148	1.33333	1	3.48148	0.75	2.61111	3.48148
MUC20	1.77778	1.92593	6.25926	2.77778	2.92593	7.25926	1.05333	2.61333	2.48101
IRF1	96.9259	99.5185	256.37	97.9259	100.519	257.37	1.02648	2.62821	2.56043
C20orf195	0	0	1.62963	1	1	2.62963	1	2.62963	2.62963
CTC-435M10.3	0	0	1.62963	1	1	2.62963	1	2.62963	2.62963
CXCL11	0	0	1.62963	1	1	2.62963	1	2.62963	2.62963
DLEC1	0	0	1.62963	1	1	2.62963	1	2.62963	2.62963
RP11-482H16.1	0	0	1.62963	1	1	2.62963	1	2.62963	2.62963
CSF1	185.37	244.778	491.704	186.37	245.778	492.704	1.31876	2.64368	2.00467
STAR	1	0.962963	4.2963	2	1.96296	5.2963	0.981481	2.64815	2.69811
CD300C	0.703704	1.22222	3.51852	1.7037	2.22222	4.51852	1.30435	2.65217	2.03333
AC005592.2	1.55556	1.81481	5.88889	2.55556	2.81481	6.88889	1.10145	2.69565	2.44737
FER1L4	61.1111	73.3333	167.852	62.1111	74.3333	168.852	1.19678	2.71855	2.27155
RP11-115J23.1	3.2963	1.81481	10.7037	4.2963	2.81481	11.7037	0.655172	2.72414	4.15789
NFKBIZ	100.481	99.2963	275.926	101.481	100.296	276.926	0.988321	2.72883	2.76108
HLA-A	140	161.481	385.667	141	162.481	386.667	1.15235	2.74232	2.37976
KMO	1.48148	1.44444	5.81481	2.48148	2.44444	6.81481	0.985075	2.74627	2.78788
C1QTNF1-AS1	0.333333	0.703704	2.66667	1.33333	1.7037	3.66667	1.27778	2.75	2.15217
RP11-552F3.12	1.92593	2.44444	7.11111	2.92593	3.44444	8.11111	1.17722	2.77215	2.35484
ALMS1P	0.62963	0.666667	3.51852	1.62963	1.66667	4.51852	1.02273	2.77273	2.71111
AC006262.4	0.666667	0.518519	3.62963	1.66667	1.51852	4.62963	0.911111	2.77778	3.04878
SULF1	0.481481	0.444444	3.14815	1.48148	1.44444	4.14815	0.975	2.8	2.87179
TBC1D3	4.62963	6.14815	14.7778	5.62963	7.14815	15.7778	1.26974	2.80263	2.20725
DAPP1	0	0.333333	1.85185	1	1.33333	2.85185	1.33333	2.85185	2.13889
TEX11	0	0	1.85185	1	1	2.85185	1	2.85185	2.85185
CD34	0.296296	0.296296	2.7037	1.2963	1.2963	3.7037	1	2.85714	2.85714
C15orf48	26.9259	30.6667	78.8889	27.9259	31.6667	79.8889	1.13395	2.86074	2.52281
TRIM38	82.3704	112.444	238.111	83.3704	113.444	239.111	1.36073	2.86806	2.10774
MYCBPAP	2.59259	2.22222	9.33333	3.59259	3.22222	10.3333	0.896907	2.87629	3.2069
RP13-631K18.5	1.22222	1.11111	5.40741	2.22222	2.11111	6.40741	0.95	2.88333	3.03509
AC106053.1	0	0	1.88889	1	1	2.88889	1	2.88889	2.88889
IFNB1	0.333333	0.62963	2.85185	1.33333	1.62963	3.85185	1.22222	2.88889	2.36364
LGR5	0.333333	0.62963	2.85185	1.33333	1.62963	3.85185	1.22222	2.88889	2.36364
CD38	27.2222	38.5556	80.5556	28.2222	39.5556	81.5556	1.40157	2.88976	2.0618
KCNK15	0.333333	0.777778	2.88889	1.33333	1.77778	3.88889	1.33333	2.91667	2.1875
SERPINA6	3.96296	5.07407	13.4815	4.96296	6.07407	14.4815	1.22388	2.91791	2.38415
C10orf11	11.3704	11.8148	35.1111	12.3704	12.8148	36.1111	1.03593	2.91916	2.81792
MBD5	70.8889	70.2222	209.148	71.8889	71.2222	210.148	0.990726	2.92324	2.9506
ODF3B	11.4444	13.9259	35.4074	12.4444	14.9259	36.4074	1.1994	2.9256	2.43921
GSG1L	0	0	1.92593	1	1	2.92593	1	2.92593	2.92593
FSIP2	6.18519	6.88889	20.4074	7.18519	7.88889	21.4074	1.09794	2.97938	2.71362
TAP1	108.074	132.778	325.593	109.074	133.778	326.593	1.22649	2.99423	2.44131
LGALS17A	0	0	2	1	1	3	1	3	3
SYT5	0	0.333333	2.03704	1	1.33333	3.03704	1.33333	3.03704	2.27778
PAPPA	1458	2170.44	4433.41	1459	2171.44	4434.41	1.48831	3.03935	2.04215
LINC00536	0.666667	1.03704	4.07407	1.66667	2.03704	5.07407	1.22222	3.04444	2.49091
CRLF2	0	0.481481	2.07407	1	1.48148	3.07407	1.48148	3.07407	2.075
ITIH5	3.92593	6.40741	14.1481	4.92593	7.40741	15.1481	1.50376	3.07519	2.045
USP18	97.5556	86.7778	302.444	98.5556	87.7778	303.444	0.890643	3.07892	3.45696
RBMS3	13.6296	19	44.5185	14.6296	20	45.5185	1.36709	3.11139	2.27593
HLA-C	235.593	281.852	737.037	236.593	282.852	738.037	1.19552	3.11944	2.60927
SLC2A12	10.2222	14.6296	34.037	11.2222	15.6296	35.037	1.39274	3.12211	2.24171
MYPN	25.6296	33.7778	82.4444	26.6296	34.7778	83.4444	1.30598	3.13352	2.39936
PPM1K	11.6667	16.5926	38.8519	12.6667	17.5926	39.8519	1.38889	3.1462	2.26526
CTD-2207O23.3	0	0	2.14815	1	1	3.14815	1	3.14815	3.14815
CTNNA2	0	0	2.14815	1	1	3.14815	1	3.14815	3.14815
C1S	307.481	475.667	976.519	308.481	476.667	977.519	1.5452	3.16881	2.05074
CDK18	13.1852	21.4815	44.1111	14.1852	22.4815	45.1111	1.58486	3.18016	2.00659
SP100	267.148	338.556	857.407	268.148	339.556	858.407	1.2663	3.20124	2.52803
ODF3L1	0.814815	1.77778	4.81481	1.81481	2.77778	5.81481	1.53061	3.20408	2.09333
RP11-86H7.7	0.407407	1.11111	3.59259	1.40741	2.11111	4.59259	1.5	3.26316	2.17544
COL27A1	181.148	280.667	597.185	182.148	281.667	598.185	1.54636	3.28406	2.12373
RP11-399D6.2	1.66667	2.11111	7.81481	2.66667	3.11111	8.81481	1.16667	3.30556	2.83333
FOSB	80.1852	127.333	268.148	81.1852	128.333	269.148	1.58075	3.31524	2.09726
CATSPER1	2.03704	3.14815	9.14815	3.03704	4.14815	10.1481	1.36585	3.34146	2.44643
SLC15A3	3	1.66667	12.4444	4	2.66667	13.4444	0.666667	3.36111	5.04167
DISC1	20	28.2963	69.6667	21	29.2963	70.6667	1.39506	3.36508	2.41214
NAT8	0	0.333333	2.37037	1	1.33333	3.37037	1.33333	3.37037	2.52778
MAPK10	3.55556	6.55556	14.3704	4.55556	7.55556	15.3704	1.65854	3.37398	2.03431
KIAA1211L	1.03704	2.14815	5.88889	2.03704	3.14815	6.88889	1.54545	3.38182	2.18824
ASIC4	0.296296	0.296296	3.40741	1.2963	1.2963	4.40741	1	3.4	3.4
GPR68	2.48148	4.85185	10.9259	3.48148	5.85185	11.9259	1.68085	3.42553	2.03797
CD68	17.3704	20.963	62.1852	18.3704	21.963	63.1852	1.19556	3.43952	2.8769
TNFRSF25	6.48148	8.22222	24.7778	7.48148	9.22222	25.7778	1.23267	3.44554	2.79518
RP11-91K9.1	54.4074	81.8889	193.519	55.4074	82.8889	194.519	1.49599	3.5107	2.34674
GOLGA8O	4.59259	4.88889	18.7037	5.59259	5.88889	19.7037	1.05298	3.52318	3.34591
TMEM178A	1.03704	2.03704	6.18519	2.03704	3.03704	7.18519	1.49091	3.52727	2.36585
EEF1B2P5	0	0.481481	2.55556	1	1.48148	3.55556	1.48148	3.55556	2.4
GPR78	0.740741	1.44444	5.22222	1.74074	2.44444	6.22222	1.40426	3.57447	2.54545
SLC52A1	2.22222	2.25926	10.6667	3.22222	3.25926	11.6667	1.01149	3.62069	3.57955
TNFAIP3	189.778	211.148	694.667	190.778	212.148	695.667	1.11202	3.64648	3.27916
RP11-468E2.4	25.7037	23.5185	96.4444	26.7037	24.5185	97.4444	0.918169	3.6491	3.97432
PLSCR1	230.333	210.852	843.296	231.333	211.852	844.296	0.915786	3.6497	3.98531
EGR4	0.666667	1.85185	5.11111	1.66667	2.85185	6.11111	1.71111	3.66667	2.14286
ADAMTS10	56.0741	97.2593	208.667	57.0741	98.2593	209.667	1.72161	3.67359	2.13381
TMEM229B	4.55556	7.03704	19.4444	5.55556	8.03704	20.4444	1.44667	3.68	2.54378
PTCHD4	3.18519	5.92593	14.4074	4.18519	6.92593	15.4074	1.65487	3.68142	2.2246
LINC00284	2.40741	5.07407	11.5556	3.40741	6.07407	12.5556	1.78261	3.68478	2.06707
STAT1	2389.78	2899.44	8913.78	2390.78	2900.44	8914.78	1.21318	3.72882	3.07359
IDO1	0	0	2.74074	1	1	3.74074	1	3.74074	3.74074
GBP5	0	0	2.85185	1	1	3.85185	1	3.85185	3.85185
IFITM2	14.7037	20.0741	60.1852	15.7037	21.0741	61.1852	1.34198	3.89623	2.90334
COL8A1	3.77778	3.92593	17.7778	4.77778	4.92593	18.7778	1.03101	3.93023	3.81203
TRIM14	143.407	159.259	573.074	144.407	160.259	574.074	1.10977	3.97538	3.58216
RP11-397G17.1	0	0.777778	3.03704	1	1.77778	4.03704	1.77778	4.03704	2.27083
ITGB6	48.5926	93.8889	200.667	49.5926	94.8889	201.667	1.91337	4.06647	2.12529
IFITM3	1.7037	2.14815	10	2.7037	3.14815	11	1.16438	4.06849	3.49412
UBA7	2.51852	2.03704	13.3333	3.51852	3.03704	14.3333	0.863158	4.07368	4.71951
CYP2C9	0	0	3.07407	1	1	4.07407	1	4.07407	4.07407
GBP4	0.666667	1.03704	5.81481	1.66667	2.03704	6.81481	1.22222	4.08889	3.34545
CTSS	72.7037	115.667	300.852	73.7037	116.667	301.852	1.58291	4.09548	2.5873
PML	160.741	215.037	662.37	161.741	216.037	663.37	1.3357	4.10144	3.07063
OAS3	416.185	400.519	1715.37	417.185	401.519	1716.37	0.962447	4.11417	4.2747
PSMB9	15.8148	12.963	68.1852	16.8148	13.963	69.1852	0.830396	4.11454	4.95491
IFNL2	0	0	3.14815	1	1	4.14815	1	4.14815	4.14815
ADAMTS7	33.3704	56.5185	141.593	34.3704	57.5185	142.593	1.67349	4.14871	2.47907
ZNF467	6.59259	12.1852	31.3333	7.59259	13.1852	32.3333	1.73659	4.25854	2.45225
ZNFX1	611.519	873.407	2661.26	612.519	874.407	2662.26	1.42756	4.34641	3.04464
RP11-2L8.1	0.703704	2.14815	6.40741	1.7037	3.14815	7.40741	1.84783	4.34783	2.35294
UBE2L6	133.852	137.111	591.074	134.852	138.111	592.074	1.02417	4.39055	4.28694
PAX2	1.55556	2.96296	10.3333	2.55556	3.96296	11.3333	1.55072	4.43478	2.85981
PSMB8	47.7778	57.3704	220.704	48.7778	58.3704	221.704	1.19666	4.54518	3.79822
ABCA1	142.778	202.296	656.259	143.778	203.296	657.259	1.41396	4.57135	3.23301
SP110	100.074	104.037	462.296	101.074	105.037	463.296	1.03921	4.58373	4.41079
C1R	58.5185	85.5556	273.815	59.5185	86.5556	274.815	1.45426	4.6173	3.17501
CLEC4E	0.666667	1.33333	6.77778	1.66667	2.33333	7.77778	1.4	4.66667	3.33333
IL8	205.556	250.37	983.815	206.556	251.37	984.815	1.21696	4.7678	3.91778
TRIM74	0.592593	1.96296	6.7037	1.59259	2.96296	7.7037	1.86047	4.83721	2.6
PI3	7.48148	6.03704	40.1852	8.48148	7.03704	41.1852	0.829694	4.8559	5.85263
NLRC5	57.7407	101.37	286.481	58.7407	102.37	287.481	1.74275	4.89407	2.80825
TLR3	19.2222	36.8148	98.9259	20.2222	37.8148	99.9259	1.86996	4.94139	2.64251
REC8	34.4074	36.2222	174.333	35.4074	37.2222	175.333	1.05126	4.95188	4.71045
RP11-203J24.9	1.55556	2.07407	11.8148	2.55556	3.07407	12.8148	1.2029	5.01449	4.16867
CCL5	0.333333	0.148148	5.7037	1.33333	1.14815	6.7037	0.861111	5.02778	5.83871
PARP12	93.1852	102	486.296	94.1852	103	487.296	1.09359	5.17381	4.73103
PARP14	505.148	658.556	2650.19	506.148	659.556	2651.19	1.30309	5.23796	4.01965
APOL1	121.704	215.63	648.593	122.704	216.63	649.593	1.76547	5.29399	2.99863
IFI35	81.1481	88.7037	437.852	82.1481	89.7037	438.852	1.09197	5.3422	4.89224
GBP3	49.3704	90.6296	276.741	50.3704	91.6296	277.741	1.81912	5.51397	3.03112
HLA-F	11.6296	17.9259	68.7407	12.6296	18.9259	69.7407	1.49853	5.52199	3.68493
DDX60L	188.37	210.593	1058.11	189.37	211.593	1059.11	1.11735	5.5928	5.00543
PDZK1IP1	2.2963	5.07407	18.037	3.2963	6.07407	19.037	1.8427	5.77528	3.13415
SAMD9	247.296	334.407	1452.52	248.296	335.407	1453.52	1.35084	5.85397	4.33359
LTB	0.333333	1.48148	7	1.33333	2.48148	8	1.86111	6	3.22388
SMTNL1	1	0.925926	11.1111	2	1.92593	12.1111	0.962963	6.05556	6.28846
RASGRP3	14.037	27.3333	90.4444	15.037	28.3333	91.4444	1.88424	6.08128	3.22745
CXCL10	0	0	5.18519	1	1	6.18519	1	6.18519	6.18519
IFITM1	0	0	5.55556	1	1	6.55556	1	6.55556	6.55556
STAT2	214	340.259	1430.48	215	341.259	1431.48	1.58725	6.65805	4.1947
HCP5	2.48148	5.33333	22.2593	3.48148	6.33333	23.2593	1.81915	6.68085	3.67251
PLEKHA4	2.48148	3.03704	22.4074	3.48148	4.03704	23.4074	1.15957	6.7234	5.79817
LGALS3BP	157.889	253.926	1069.96	158.889	254.926	1070.96	1.60443	6.74033	4.20108
IFNL1	0	0	5.81481	1	1	6.81481	1	6.81481	6.81481
GBP1	25.7778	28.5185	182.481	26.7778	29.5185	183.481	1.10235	6.85201	6.21581
C19orf66	28.1111	39.4074	201.815	29.1111	40.4074	202.815	1.38804	6.96692	5.01925
IFI16	67.3333	114.519	479.037	68.3333	115.519	480.037	1.69051	7.02493	4.1555
IRF7	33.9259	33.963	244.963	34.9259	34.963	245.963	1.00106	7.04242	7.03496
HSH2D	0.666667	0.962963	10.7407	1.66667	1.96296	11.7407	1.17778	7.04444	5.98113
TRANK1	129.37	235.259	929.444	130.37	236.259	930.444	1.81222	7.13693	3.93823
LCN2	13.7037	20.8889	107.889	14.7037	21.8889	108.889	1.48866	7.40554	4.97462
CASP1	0.333333	1.33333	8.92593	1.33333	2.33333	9.92593	1.75	7.44444	4.25397
DDX58	181.852	256.333	1439.59	182.852	257.333	1440.59	1.40733	7.87847	5.59816
APOL6	62.6296	74.1852	509.148	63.6296	75.1852	510.148	1.18161	8.01746	6.78522
HLA-B	41.5556	55.2593	350.704	42.5556	56.2593	351.704	1.32202	8.26458	6.25148
HERC6	64.4074	87.963	540.333	65.4074	88.963	541.333	1.36014	8.27633	6.08493
DTX3L	155.926	218.593	1399.93	156.926	219.593	1400.93	1.39934	8.92731	6.37966
CFB_2	6.74074	13.9259	71.7407	7.74074	14.9259	72.7407	1.92823	9.39713	4.87345
BATF2	9.44444	9.22222	103.778	10.4444	10.2222	104.778	0.978723	10.0319	10.25
PARP9	98.3333	117.074	1029.22	99.3333	118.074	1030.22	1.18867	10.3714	8.72522
IFIH1	51.963	62.5926	580.519	52.963	63.5926	581.519	1.2007	10.9797	9.14444
HELZ2	104.111	130.519	1344.96	105.111	131.519	1345.96	1.25123	12.8051	10.234
BST2	0.296296	0	17.3333	1.2963	1	18.3333	0.771429	14.1429	18.3333
IFIT3	2.14815	3.37037	44.037	3.14815	4.37037	45.037	1.38824	14.3059	10.3051
IRF9	6.92593	14.4444	127.333	7.92593	15.4444	128.333	1.9486	16.1916	8.30935
DDX60	25.3704	29.1481	431.852	26.3704	30.1481	432.852	1.14326	16.4143	14.3575
IFIT2	1.18519	0.62963	49.7778	2.18519	1.62963	50.7778	0.745763	23.2373	31.1591
LAMP3	1.11111	1.37037	62.9259	2.11111	2.37037	63.9259	1.12281	30.2807	26.9688
ISG15	41.3704	55.4815	1495.11	42.3704	56.4815	1496.11	1.33304	35.3103	26.4885
MX2	0	0.333333	39.5556	1	1.33333	40.5556	1.33333	40.5556	30.4167
OAS2	0.333333	0.333333	65.5185	1.33333	1.33333	66.5185	1	49.8889	49.8889
IFI27	3.40741	6.62963	231.926	4.40741	7.62963	232.926	1.73109	52.8487	30.5291
IFI44	3.55556	7.44444	267.593	4.55556	8.44444	268.593	1.85366	58.9593	31.807
XAF1	0	0.851852	58.4815	1	1.85185	59.4815	1.85185	59.4815	32.12
IFI44L	4.37037	8.59259	342.259	5.37037	9.59259	343.259	1.78621	63.9172	35.7838
IFIT1	1.77778	2.51852	185.815	2.77778	3.51852	186.815	1.26667	67.2533	53.0947
IFI6	37.4815	67.7407	3647	38.4815	68.7407	3648	1.78633	94.7988	53.069

## Sheet: 1 vs 10 down 1 vs 100 up
Feature ID	Control - Normalized means	1:10 - Normalized means	1:100 - Normalized means	control	01:10:00	1:100	1:10/cont	1:100/cont	1:100/1:10
C4B	2.37037	0.148148	3.66667	3.37037	1.14815	4.66667	0.340659	1.38462	4.06452
TXNIP	1.85185	0	2.7037	2.85185	1	3.7037	0.350649	1.2987	3.7037
IL6	14.3333	5.2963	21.5926	15.3333	6.2963	22.5926	0.410628	1.47343	3.58824
RP11-468E2.2	24.7037	3.51852	14.8148	25.7037	4.51852	15.8148	0.175793	0.615274	3.5
ZBBX	1.62963	0.259259	3.37037	2.62963	1.25926	4.37037	0.478873	1.66197	3.47059
UBE2F-SCLY	2.48148	0	2.14815	3.48148	1	3.14815	0.287234	0.904255	3.14815
LHFPL4	3.18519	0.296296	3.07407	4.18519	1.2963	4.07407	0.309735	0.973451	3.14286
TTLL13	3.22222	0	2	4.22222	1	3	0.236842	0.710526	3
PCDP1	3.03704	0.666667	3.66667	4.03704	1.66667	4.66667	0.412844	1.15596	2.8
PIK3C2G	3.22222	0.592593	3.44444	4.22222	1.59259	4.44444	0.377193	1.05263	2.7907
TNFSF8	1.96296	0	1.77778	2.96296	1	2.77778	0.3375	0.9375	2.77778
MMP28	2.85185	0.666667	3.59259	3.85185	1.66667	4.59259	0.432692	1.19231	2.75556
RAB4B-EGLN2	5	0.333333	2.66667	6	1.33333	3.66667	0.222222	0.611111	2.75
RHBG	1.18519	0	1.74074	2.18519	1	2.74074	0.457627	1.25424	2.74074
RP11-323I15.5	1.25926	0	1.7037	2.25926	1	2.7037	0.442623	1.19672	2.7037
C10orf111	3.37037	0.740741	3.66667	4.37037	1.74074	4.66667	0.398305	1.0678	2.68085
AC092594.1	8.14815	2.74074	9	9.14815	3.74074	10	0.408907	1.09312	2.67327
RP11-73M7.1	2.92593	0	1.66667	3.92593	1	2.66667	0.254717	0.679245	2.66667
LINC01063	2.14815	0	1.66667	3.14815	1	2.66667	0.317647	0.847059	2.66667
RP11-631F7.2	1.59259	0	1.66667	2.59259	1	2.66667	0.385714	1.02857	2.66667
SKOR1	3.03704	0	1.62963	4.03704	1	2.62963	0.247706	0.651376	2.62963
FAM157B	2.81481	0	1.62963	3.81481	1	2.62963	0.262136	0.68932	2.62963
SMCO2	1.66667	0	1.62963	2.66667	1	2.62963	0.375	0.986111	2.62963
SLC34A3	4.48148	0.666667	3.33333	5.48148	1.66667	4.33333	0.304054	0.790541	2.6
LRRC19	1.03704	0	1.55556	2.03704	1	2.55556	0.490909	1.25455	2.55556
TSPAN19	3.18519	0.851852	3.7037	4.18519	1.85185	4.7037	0.442478	1.12389	2.54
PCED1B-AS1	1.07407	0	1.51852	2.07407	1	2.51852	0.482143	1.21429	2.51852
KCNH2	4.66667	1.33333	4.85185	5.66667	2.33333	5.85185	0.411765	1.03268	2.50794
TGIF2-C20orf24	1.74074	0	1.48148	2.74074	1	2.48148	0.364865	0.905405	2.48148
AC005944.2	5.18519	1.48148	4.92593	6.18519	2.48148	5.92593	0.401198	0.958084	2.38806
RP11-517P14.2	4.74074	1.11111	3.96296	5.74074	2.11111	4.96296	0.367742	0.864516	2.35088
LINC00691	1.40741	0	1.33333	2.40741	1	2.33333	0.415385	0.969231	2.33333
RP13-228J13.1	1.40741	0	1.33333	2.40741	1	2.33333	0.415385	0.969231	2.33333
RP5-1103G7.4	21.8519	10.3704	25.2222	22.8519	11.3704	26.2222	0.497569	1.14749	2.30619
RP1-90L6.2	1.96296	0.333333	2.07407	2.96296	1.33333	3.07407	0.45	1.0375	2.30556
RP11-35O15.1	1.66667	0.333333	2.07407	2.66667	1.33333	3.07407	0.5	1.15278	2.30556
CCDC64B	4.62963	1.33333	4.37037	5.62963	2.33333	5.37037	0.414474	0.953947	2.30159
RP11-244F12.3	2.37037	0	1.2963	3.37037	1	2.2963	0.296703	0.681319	2.2963
LINGO3	3.37037	1.11111	3.81481	4.37037	2.11111	4.81481	0.483051	1.10169	2.2807
RP11-206L10.5	3.81481	0.962963	3.44444	4.81481	1.96296	4.44444	0.407692	0.923077	2.26415
PRSS22	4.92593	1.40741	4.44444	5.92593	2.40741	5.44444	0.40625	0.91875	2.26154
ZNF19	4.2963	0.962963	3.40741	5.2963	1.96296	4.40741	0.370629	0.832168	2.24528
MEF2B	2.85185	0.333333	1.96296	3.85185	1.33333	2.96296	0.346154	0.769231	2.22222
AP005482.1	3.74074	0.592593	2.48148	4.74074	1.59259	3.48148	0.335938	0.734375	2.18605
SSPN	2.44444	0	1.18519	3.44444	1	2.18519	0.290323	0.634409	2.18519
AC004980.9	1.7037	0	1.14815	2.7037	1	2.14815	0.369863	0.794521	2.14815
CLDN24	1	0	1.14815	2	1	2.14815	0.5	1.07407	2.14815
ADAMTS1	4.51852	1.55556	4.44444	5.51852	2.55556	5.44444	0.463087	0.986577	2.13043
BHLHE40-AS1	4.44444	1	3.22222	5.44444	2	4.22222	0.367347	0.77551	2.11111
RP11-104E19.1	1.07407	0	1.11111	2.07407	1	2.11111	0.482143	1.01786	2.11111
TMPRSS3	1.03704	0	1.11111	2.03704	1	2.11111	0.490909	1.03636	2.11111
RP11-51F16.8	1.74074	0	1.11111	2.74074	1	2.11111	0.364865	0.77027	2.11111
TMEM185AP1	1.74074	0	1.11111	2.74074	1	2.11111	0.364865	0.77027	2.11111
THRB-AS1	1.51852	0	1.11111	2.51852	1	2.11111	0.397059	0.838235	2.11111
RP11-505P4.7	1.18519	0	1.11111	2.18519	1	2.11111	0.457627	0.966102	2.11111
ULK4P1	1.11111	0	1.11111	2.11111	1	2.11111	0.473684	1	2.11111
GPR32	1.40741	0	1.11111	2.40741	1	2.11111	0.415385	0.876923	2.11111
LINC00959	1.11111	0	1.11111	2.11111	1	2.11111	0.473684	1	2.11111
GUSBP2	12.1852	4.88889	11.3333	13.1852	5.88889	12.3333	0.446629	0.935393	2.09434
ATP6AP1L	4.37037	0.703704	2.55556	5.37037	1.7037	3.55556	0.317241	0.662069	2.08696
RP11-81H3.2	4.77778	1.88889	5	5.77778	2.88889	6	0.5	1.03846	2.07692
RP11-201K10.3	1.11111	0	1.07407	2.11111	1	2.07407	0.473684	0.982456	2.07407
TXNDC2	1.03704	0	1.07407	2.03704	1	2.07407	0.490909	1.01818	2.07407
HIST2H4B	1.07407	0	1.07407	2.07407	1	2.07407	0.482143	1	2.07407
RP11-611D20.2	4.44444	0.740741	2.59259	5.44444	1.74074	3.59259	0.319728	0.659864	2.06383
RP11-1348G14.5	2.62963	0	1.03704	3.62963	1	2.03704	0.27551	0.561224	2.03704
RLN1	1.44444	0	1.03704	2.44444	1	2.03704	0.409091	0.833333	2.03704
MAP10	20.6667	9.18519	19.7407	21.6667	10.1852	20.7407	0.470085	0.957265	2.03636
RP11-529K1.2	1.66667	0.333333	1.7037	2.66667	1.33333	2.7037	0.5	1.01389	2.02778
CRB2	12.8889	5.07407	11.2222	13.8889	6.07407	12.2222	0.437333	0.88	2.0122

## Sheet: 1 vs 10 down 1 vs 100 down
Feature ID	Control - Normalized means	1:10 - Normalized means	1:100 - Normalized means	control	01:10:00	1:100	1:10/cont	1:100/cont	1:100/1:10
C2orf48	16.2593	7.07407	0.148148	17.2593	8.07407	1.14815	0.467811	0.0665236	0.142202
AACSP1	10.2222	4.40741	0.62963	11.2222	5.40741	1.62963	0.481848	0.145215	0.30137
HIST1H4L	90.4444	43.8519	13.2963	91.4444	44.8519	14.2963	0.490482	0.156339	0.318745
C3orf80	10.6667	2.85185	0.444444	11.6667	3.85185	1.44444	0.330159	0.12381	0.375
C6orf52	12.2593	4.7037	1.14815	13.2593	5.7037	2.14815	0.430168	0.162011	0.376623
CHRDL2	4.22222	1.07407	0	5.22222	2.07407	1	0.397163	0.191489	0.482143
NMU	3.22222	1.03704	0	4.22222	2.03704	1	0.482456	0.236842	0.490909
AC012146.7	19.4815	8.40741	3.66667	20.4815	9.40741	4.66667	0.459313	0.227848	0.496063

## Sheet: 1 vs 10 down
Feature ID	Control - Normalized means	1:10 - Normalized means	1:100 - Normalized means	control	01:10:00	1:100	1:10/cont	1:100/cont	1:100/1:10
RP11-468E2.2	24.7037	3.51852	14.8148	25.7037	4.51852	15.8148	0.175793	0.615274	3.5
RAB4B-EGLN2	5	0.333333	2.66667	6	1.33333	3.66667	0.222222	0.611111	2.75
TTLL13	3.22222	0	2	4.22222	1	3	0.236842	0.710526	3
SKOR1	3.03704	0	1.62963	4.03704	1	2.62963	0.247706	0.651376	2.62963
RP11-73M7.1	2.92593	0	1.66667	3.92593	1	2.66667	0.254717	0.679245	2.66667
FAM157B	2.81481	0	1.62963	3.81481	1	2.62963	0.262136	0.68932	2.62963
RP11-1348G14.5	2.62963	0	1.03704	3.62963	1	2.03704	0.27551	0.561224	2.03704
UBE2F-SCLY	2.48148	0	2.14815	3.48148	1	3.14815	0.287234	0.904255	3.14815
SSPN	2.44444	0	1.18519	3.44444	1	2.18519	0.290323	0.634409	2.18519
RP11-244F12.3	2.37037	0	1.2963	3.37037	1	2.2963	0.296703	0.681319	2.2963
SLC34A3	4.48148	0.666667	3.33333	5.48148	1.66667	4.33333	0.304054	0.790541	2.6
LHFPL4	3.18519	0.296296	3.07407	4.18519	1.2963	4.07407	0.309735	0.973451	3.14286
ATP6AP1L	4.37037	0.703704	2.55556	5.37037	1.7037	3.55556	0.317241	0.662069	2.08696
LINC01063	2.14815	0	1.66667	3.14815	1	2.66667	0.317647	0.847059	2.66667
RP11-611D20.2	4.44444	0.740741	2.59259	5.44444	1.74074	3.59259	0.319728	0.659864	2.06383
C3orf80	10.6667	2.85185	0.444444	11.6667	3.85185	1.44444	0.330159	0.12381	0.375
AP005482.1	3.74074	0.592593	2.48148	4.74074	1.59259	3.48148	0.335938	0.734375	2.18605
TNFSF8	1.96296	0	1.77778	2.96296	1	2.77778	0.3375	0.9375	2.77778
C4B	2.37037	0.148148	3.66667	3.37037	1.14815	4.66667	0.340659	1.38462	4.06452
MEF2B	2.85185	0.333333	1.96296	3.85185	1.33333	2.96296	0.346154	0.769231	2.22222
TXNIP	1.85185	0	2.7037	2.85185	1	3.7037	0.350649	1.2987	3.7037
TGIF2-C20orf24	1.74074	0	1.48148	2.74074	1	2.48148	0.364865	0.905405	2.48148
RP11-51F16.8	1.74074	0	1.11111	2.74074	1	2.11111	0.364865	0.77027	2.11111
TMEM185AP1	1.74074	0	1.11111	2.74074	1	2.11111	0.364865	0.77027	2.11111
BHLHE40-AS1	4.44444	1	3.22222	5.44444	2	4.22222	0.367347	0.77551	2.11111
RP11-517P14.2	4.74074	1.11111	3.96296	5.74074	2.11111	4.96296	0.367742	0.864516	2.35088
AC004980.9	1.7037	0	1.14815	2.7037	1	2.14815	0.369863	0.794521	2.14815
ZNF19	4.2963	0.962963	3.40741	5.2963	1.96296	4.40741	0.370629	0.832168	2.24528
SMCO2	1.66667	0	1.62963	2.66667	1	2.62963	0.375	0.986111	2.62963
PIK3C2G	3.22222	0.592593	3.44444	4.22222	1.59259	4.44444	0.377193	1.05263	2.7907
RP11-631F7.2	1.59259	0	1.66667	2.59259	1	2.66667	0.385714	1.02857	2.66667
THRB-AS1	1.51852	0	1.11111	2.51852	1	2.11111	0.397059	0.838235	2.11111
CHRDL2	4.22222	1.07407	0	5.22222	2.07407	1	0.397163	0.191489	0.482143
C10orf111	3.37037	0.740741	3.66667	4.37037	1.74074	4.66667	0.398305	1.0678	2.68085
AC005944.2	5.18519	1.48148	4.92593	6.18519	2.48148	5.92593	0.401198	0.958084	2.38806
PRSS22	4.92593	1.40741	4.44444	5.92593	2.40741	5.44444	0.40625	0.91875	2.26154
RP11-206L10.5	3.81481	0.962963	3.44444	4.81481	1.96296	4.44444	0.407692	0.923077	2.26415
AC092594.1	8.14815	2.74074	9	9.14815	3.74074	10	0.408907	1.09312	2.67327
RLN1	1.44444	0	1.03704	2.44444	1	2.03704	0.409091	0.833333	2.03704
IL6	14.3333	5.2963	21.5926	15.3333	6.2963	22.5926	0.410628	1.47343	3.58824
KCNH2	4.66667	1.33333	4.85185	5.66667	2.33333	5.85185	0.411765	1.03268	2.50794
PCDP1	3.03704	0.666667	3.66667	4.03704	1.66667	4.66667	0.412844	1.15596	2.8
CCDC64B	4.62963	1.33333	4.37037	5.62963	2.33333	5.37037	0.414474	0.953947	2.30159
LINC00691	1.40741	0	1.33333	2.40741	1	2.33333	0.415385	0.969231	2.33333
RP13-228J13.1	1.40741	0	1.33333	2.40741	1	2.33333	0.415385	0.969231	2.33333
GPR32	1.40741	0	1.11111	2.40741	1	2.11111	0.415385	0.876923	2.11111
C6orf52	12.2593	4.7037	1.14815	13.2593	5.7037	2.14815	0.430168	0.162011	0.376623
MMP28	2.85185	0.666667	3.59259	3.85185	1.66667	4.59259	0.432692	1.19231	2.75556
CRB2	12.8889	5.07407	11.2222	13.8889	6.07407	12.2222	0.437333	0.88	2.0122
TSPAN19	3.18519	0.851852	3.7037	4.18519	1.85185	4.7037	0.442478	1.12389	2.54
RP11-323I15.5	1.25926	0	1.7037	2.25926	1	2.7037	0.442623	1.19672	2.7037
GUSBP2	12.1852	4.88889	11.3333	13.1852	5.88889	12.3333	0.446629	0.935393	2.09434
RP1-90L6.2	1.96296	0.333333	2.07407	2.96296	1.33333	3.07407	0.45	1.0375	2.30556
RHBG	1.18519	0	1.74074	2.18519	1	2.74074	0.457627	1.25424	2.74074
RP11-505P4.7	1.18519	0	1.11111	2.18519	1	2.11111	0.457627	0.966102	2.11111
AC012146.7	19.4815	8.40741	3.66667	20.4815	9.40741	4.66667	0.459313	0.227848	0.496063
ADAMTS1	4.51852	1.55556	4.44444	5.51852	2.55556	5.44444	0.463087	0.986577	2.13043
C2orf48	16.2593	7.07407	0.148148	17.2593	8.07407	1.14815	0.467811	0.0665236	0.142202
MAP10	20.6667	9.18519	19.7407	21.6667	10.1852	20.7407	0.470085	0.957265	2.03636
LINC00959	1.11111	0	1.11111	2.11111	1	2.11111	0.473684	1	2.11111
RP11-201K10.3	1.11111	0	1.07407	2.11111	1	2.07407	0.473684	0.982456	2.07407
ULK4P1	1.11111	0	1.11111	2.11111	1	2.11111	0.473684	1	2.11111
ZBBX	1.62963	0.259259	3.37037	2.62963	1.25926	4.37037	0.478873	1.66197	3.47059
AACSP1	10.2222	4.40741	0.62963	11.2222	5.40741	1.62963	0.481848	0.145215	0.30137
PCED1B-AS1	1.07407	0	1.51852	2.07407	1	2.51852	0.482143	1.21429	2.51852
RP11-104E19.1	1.07407	0	1.11111	2.07407	1	2.11111	0.482143	1.01786	2.11111
HIST2H4B	1.07407	0	1.07407	2.07407	1	2.07407	0.482143	1	2.07407
NMU	3.22222	1.03704	0	4.22222	2.03704	1	0.482456	0.236842	0.490909
LINGO3	3.37037	1.11111	3.81481	4.37037	2.11111	4.81481	0.483051	1.10169	2.2807
HIST1H4L	90.4444	43.8519	13.2963	91.4444	44.8519	14.2963	0.490482	0.156339	0.318745
LRRC19	1.03704	0	1.55556	2.03704	1	2.55556	0.490909	1.25455	2.55556
TMPRSS3	1.03704	0	1.11111	2.03704	1	2.11111	0.490909	1.03636	2.11111
TXNDC2	1.03704	0	1.07407	2.03704	1	2.07407	0.490909	1.01818	2.07407
RP5-1103G7.4	21.8519	10.3704	25.2222	22.8519	11.3704	26.2222	0.497569	1.14749	2.30619
RP11-35O15.1	1.66667	0.333333	2.07407	2.66667	1.33333	3.07407	0.5	1.15278	2.30556
RP11-529K1.2	1.66667	0.333333	1.7037	2.66667	1.33333	2.7037	0.5	1.01389	2.02778
CLDN24	1	0	1.14815	2	1	2.14815	0.5	1.07407	2.14815
RP11-81H3.2	4.77778	1.88889	5	5.77778	2.88889	6	0.5	1.03846	2.07692

## Sheet: 1 vs 10 up  1vs 100 down
Feature ID	Control - Normalized means	1:10 - Normalized means	1:100 - Normalized means	control	01:10:00	1:100	1:10/cont	1:100/cont	1:100/1:10
RP11-343C2.11	1.74074	7.85185	0	2.74074	8.85185	1	3.22973	0.364865	0.112971
AJ271736.10	0.666667	4.55556	0	1.66667	5.55556	1	3.33333	0.6	0.18
ANKHD1-EIF4EBP3	8.77778	37.1852	8.96296	9.77778	38.1852	9.96296	3.9053	1.01894	0.260912
ANKRD20A1	3.14815	9.92593	1.96296	4.14815	10.9259	2.96296	2.63393	0.714286	0.271186
TM4SF19_1	0	5.40741	0.777778	1	6.40741	1.77778	6.40741	1.77778	0.277457
RP11-688I9.2	0	2.48148	0	1	3.48148	1	3.48148	1	0.287234
AC010547.9	0.925926	2.85185	0.111111	1.92593	3.85185	1.11111	2	0.576923	0.288462
NEURL1	0.333333	2.44444	0	1.33333	3.44444	1	2.58333	0.75	0.290323
RP11-368I7.4	0.481481	2.40741	0	1.48148	3.40741	1	2.3	0.675	0.293478
RP4-614O4.11	0.592593	2.18519	0	1.59259	3.18519	1	2	0.627907	0.313953
GFRA2	0.666667	2.66667	0.185185	1.66667	3.66667	1.18519	2.2	0.711111	0.323232
CECR2	0.62963	4.7037	0.888889	1.62963	5.7037	1.88889	3.5	1.15909	0.331169
RP11-407N17.4	1.14815	4	0.666667	2.14815	5	1.66667	2.32759	0.775862	0.333333
LA16c-390E6.5	1.85185	5.37037	1.14815	2.85185	6.37037	2.14815	2.23377	0.753247	0.337209
RGL4	0.407407	1.96296	0	1.40741	2.96296	1	2.10526	0.710526	0.3375
BCRP3	1.96296	5.11111	1.14815	2.96296	6.11111	2.14815	2.0625	0.725	0.351515
LINC00475	0	2.74074	0.333333	1	3.74074	1.33333	3.74074	1.33333	0.356436
HOXA11	1	3.48148	0.62963	2	4.48148	1.62963	2.24074	0.814815	0.363636
RGPD2	0	1.74074	0	1	2.74074	1	2.74074	1	0.364865
MATN4	0.333333	1.74074	0	1.33333	2.74074	1	2.05556	0.75	0.364865
AL139819.1	0.592593	3.14815	0.518519	1.59259	4.14815	1.51852	2.60465	0.953488	0.366071
C19orf71	0.333333	3.03704	0.481481	1.33333	4.03704	1.48148	3.02778	1.11111	0.366972
CARD14	1.59259	8.33333	2.44444	2.59259	9.33333	3.44444	3.6	1.32857	0.369048
OR1N2	0	1.62963	0	1	2.62963	1	2.62963	1	0.380282
NTSR1	0	2.48148	0.333333	1	3.48148	1.33333	3.48148	1.33333	0.382979
RP11-17E2.2	0.740741	4.22222	1	1.74074	5.22222	2	3	1.14894	0.382979
AC005614.5	0	1.59259	0	1	2.59259	1	2.59259	1	0.385714
TAS2R8	0	1.59259	0	1	2.59259	1	2.59259	1	0.385714
AC003006.7	0	1.55556	0	1	2.55556	1	2.55556	1	0.391304
DNAJC5G	0	1.55556	0	1	2.55556	1	2.55556	1	0.391304
SLIT1	0	1.51852	0	1	2.51852	1	2.51852	1	0.397059
RP11-519M16.1	0	1.48148	0	1	2.48148	1	2.48148	1	0.402985
RP3-398G3.5	0	1.48148	0	1	2.48148	1	2.48148	1	0.402985
ITGA9	0	3.03704	0.62963	1	4.03704	1.62963	4.03704	1.62963	0.40367
RP11-472B18.1	0.37037	3.11111	0.666667	1.37037	4.11111	1.66667	3	1.21622	0.405405
MEF2C-AS1	0.333333	2.18519	0.296296	1.33333	3.18519	1.2963	2.38889	0.972222	0.406977
GATS_2	3.33333	7.81481	2.59259	4.33333	8.81481	3.59259	2.03419	0.82906	0.407563
RP3-402G11.26	0	1.44444	0	1	2.44444	1	2.44444	1	0.409091
RP11-619A14.3	0	2.25926	0.333333	1	3.25926	1.33333	3.25926	1.33333	0.409091
RP11-667K14.4	0	1.40741	0	1	2.40741	1	2.40741	1	0.415385
NAA60_2	0	1.37037	0	1	2.37037	1	2.37037	1	0.421875
RP11-206L10.3	0	1.37037	0	1	2.37037	1	2.37037	1	0.421875
AF064860.7	0	1.88889	0.222222	1	2.88889	1.22222	2.88889	1.22222	0.423077
LMO1	0.703704	5.44444	1.74074	1.7037	6.44444	2.74074	3.78261	1.6087	0.425287
RP11-424I19.2	0	2.11111	0.333333	1	3.11111	1.33333	3.11111	1.33333	0.428571
ADAMTS20	0	1.33333	0	1	2.33333	1	2.33333	1	0.428571
CNTN5	0.666667	4	1.14815	1.66667	5	2.14815	3	1.28889	0.42963
C10orf32-ASMT	0.296296	2.92593	0.703704	1.2963	3.92593	1.7037	3.02857	1.31429	0.433962
FLG	0	1.2963	0	1	2.2963	1	2.2963	1	0.435484
HMGCS2	0	1.25926	0	1	2.25926	1	2.25926	1	0.442623
RP3-416H24.1	0.555556	3.14815	0.851852	1.55556	4.14815	1.85185	2.66667	1.19048	0.446429
FNDC4	5.25926	12.2593	4.96296	6.25926	13.2593	5.96296	2.11834	0.952663	0.449721
AC002454.1	0	1.2963	0.037037	1	2.2963	1.03704	2.2963	1.03704	0.451613
NUDT10	1.11111	3.40741	1	2.11111	4.40741	2	2.08772	0.947368	0.453782
RP11-981P6.1	0	1.18519	0	1	2.18519	1	2.18519	1	0.457627
SIX2	0	1.18519	0	1	2.18519	1	2.18519	1	0.457627
TNRC18P3	0	1.18519	0	1	2.18519	1	2.18519	1	0.457627
TRAV18	0	1.18519	0	1	2.18519	1	2.18519	1	0.457627
TCHHL1	0	2.07407	0.407407	1	3.07407	1.40741	3.07407	1.40741	0.457831
DSCR9	1.77778	5.92593	2.18519	2.77778	6.92593	3.18519	2.49333	1.14667	0.459893
KLF8	1	3.66667	1.14815	2	4.66667	2.14815	2.33333	1.07407	0.460317
SCN4A	1	4.18519	1.40741	2	5.18519	2.40741	2.59259	1.2037	0.464286
RP11-15A1.7	0.703704	2.66667	0.703704	1.7037	3.66667	1.7037	2.15217	1	0.464646
RP11-567M16.3	0	1.14815	0	1	2.14815	1	2.14815	1	0.465517
SLC24A3	0	1.14815	0	1	2.14815	1	2.14815	1	0.465517
CTD-2651B20.3	0.333333	2.07407	0.444444	1.33333	3.07407	1.44444	2.30556	1.08333	0.46988
RP11-893F2.9	0.962963	4.74074	1.7037	1.96296	5.74074	2.7037	2.92453	1.37736	0.470968
PTGES3L	0	1.81481	0.333333	1	2.81481	1.33333	2.81481	1.33333	0.473684
NPIPB7	0	1.11111	0	1	2.11111	1	2.11111	1	0.473684
RP11-420N3.2	0	1.11111	0	1	2.11111	1	2.11111	1	0.473684
RP5-1028L10.1	0	1.11111	0	1	2.11111	1	2.11111	1	0.473684
SIK3-IT1	0	1.11111	0	1	2.11111	1	2.11111	1	0.473684
USP32P2	0	1.11111	0	1	2.11111	1	2.11111	1	0.473684
C3AR1	0	1.11111	0	1	2.11111	1	2.11111	1	0.473684
GOLGA6C	0	1.11111	0	1	2.11111	1	2.11111	1	0.473684
BCO2	2.66667	8.25926	3.44444	3.66667	9.25926	4.44444	2.52525	1.21212	0.48
CYP1B1-AS1	0.62963	3.81481	1.33333	1.62963	4.81481	2.33333	2.95455	1.43182	0.484615
C17orf82	0.296296	1.59259	0.259259	1.2963	2.59259	1.25926	2	0.971429	0.485714
RP11-416N4.1	0	1.74074	0.333333	1	2.74074	1.33333	2.74074	1.33333	0.486486
CCDC144NL	0	1.03704	0	1	2.03704	1	2.03704	1	0.490909
KIAA1210	0	1.03704	0	1	2.03704	1	2.03704	1	0.490909
RGS6	0	1.03704	0	1	2.03704	1	2.03704	1	0.490909
RP1-69M21.2	0	1.03704	0	1	2.03704	1	2.03704	1	0.490909
RP11-140A10.3	0	1.03704	0	1	2.03704	1	2.03704	1	0.490909
HOXB-AS1	1.07407	3.22222	1.07407	2.07407	4.22222	2.07407	2.03571	1	0.491228
JPH4	1.11111	3.37037	1.14815	2.11111	4.37037	2.14815	2.07018	1.01754	0.491525
AC018804.6	0	1.25926	0.111111	1	2.25926	1.11111	2.25926	1.11111	0.491803
C6orf165	0	1.33333	0.148148	1	2.33333	1.14815	2.33333	1.14815	0.492063
MRVI1	0.333333	2.2963	0.62963	1.33333	3.2963	1.62963	2.47222	1.22222	0.494382
GYS2	4.11111	10.0741	4.48148	5.11111	11.0741	5.48148	2.16667	1.07246	0.494983
ISX	0	1.66667	0.333333	1	2.66667	1.33333	2.66667	1.33333	0.5
TMEM221	4.18519	10.7037	4.85185	5.18519	11.7037	5.85185	2.25714	1.12857	0.5
CRHBP	0	1	0	1	2	1	2	1	0.5
CTD-2540B15.9	0	1	0	1	2	1	2	1	0.5
GPR173	0	1	0	1	2	1	2	1	0.5
GPRASP1	0	1	0	1	2	1	2	1	0.5
RP11-1M18.1	0	1	0	1	2	1	2	1	0.5
AC002451.1	0.333333	2.03704	0.518519	1.33333	3.03704	1.51852	2.27778	1.13889	0.5

## Sheet: 1 vs 10 up  1vs 100 up
Feature ID	Control - Normalized means	1:10 - Normalized means	1:100 - Normalized means	control	01:10:00	1:100	1:10/cont	1:100/cont	1:100/1:10
MX1	4.51852	12.963	1043.15	5.51852	13.963	1044.15	2.5302	189.208	74.7798
RSAD2	0	1.48148	74.2963	1	2.48148	75.2963	2.48148	75.2963	30.3433
OASL	3.33333	11.4815	219.926	4.33333	12.4815	220.926	2.88034	50.9829	17.7003
CMPK2	1.66667	4.85185	88.1111	2.66667	5.85185	89.1111	2.19444	33.4167	15.2278
PARP10	2.55556	6.22222	69.7778	3.55556	7.22222	70.7778	2.03125	19.9062	9.8
TRIM22	2	7.44444	48.963	3	8.44444	49.963	2.81481	16.6543	5.91667
RARRES3	1.07407	6.03704	29	2.07407	7.03704	30	3.39286	14.4643	4.26316
SAMD9L	42.8148	113.185	450.333	43.8148	114.185	451.333	2.60609	10.3009	3.95264
SSPO	4.92593	11.2963	43.2222	5.92593	12.2963	44.2222	2.075	7.4625	3.59639
KNDC1	4.88889	14.1111	35.1111	5.88889	15.1111	36.1111	2.56604	6.13208	2.38971
GOLGA8EP	0	1.11111	3.55556	1	2.11111	4.55556	2.11111	4.55556	2.15789
AC068533.7	0.592593	4.33333	10.0741	1.59259	5.33333	11.0741	3.34884	6.95349	2.07639

## Sheet: 1 vs 10 up
Feature ID	Control - Normalized means	1:10 - Normalized means	1:100 - Normalized means	control	01:10:00	1:100	1:10/cont	1:100/cont	1:100/1:10
TM4SF19_1	0	5.40741	0.777778	1	6.40741	1.77778	6.40741	1.77778	0.277457
ITGA9	0	3.03704	0.62963	1	4.03704	1.62963	4.03704	1.62963	0.40367
ANKHD1-EIF4EBP3	8.77778	37.1852	8.96296	9.77778	38.1852	9.96296	3.9053	1.01894	0.260912
LMO1	0.703704	5.44444	1.74074	1.7037	6.44444	2.74074	3.78261	1.6087	0.425287
LINC00475	0	2.74074	0.333333	1	3.74074	1.33333	3.74074	1.33333	0.356436
CARD14	1.59259	8.33333	2.44444	2.59259	9.33333	3.44444	3.6	1.32857	0.369048
CECR2	0.62963	4.7037	0.888889	1.62963	5.7037	1.88889	3.5	1.15909	0.331169
NTSR1	0	2.48148	0.333333	1	3.48148	1.33333	3.48148	1.33333	0.382979
RP11-688I9.2	0	2.48148	0	1	3.48148	1	3.48148	1	0.287234
RARRES3	1.07407	6.03704	29	2.07407	7.03704	30	3.39286	14.4643	4.26316
AC068533.7	0.592593	4.33333	10.0741	1.59259	5.33333	11.0741	3.34884	6.95349	2.07639
AJ271736.10	0.666667	4.55556	0	1.66667	5.55556	1	3.33333	0.6	0.18
RP11-619A14.3	0	2.25926	0.333333	1	3.25926	1.33333	3.25926	1.33333	0.409091
RP11-343C2.11	1.74074	7.85185	0	2.74074	8.85185	1	3.22973	0.364865	0.112971
RP11-424I19.2	0	2.11111	0.333333	1	3.11111	1.33333	3.11111	1.33333	0.428571
TCHHL1	0	2.07407	0.407407	1	3.07407	1.40741	3.07407	1.40741	0.457831
C10orf32-ASMT	0.296296	2.92593	0.703704	1.2963	3.92593	1.7037	3.02857	1.31429	0.433962
C19orf71	0.333333	3.03704	0.481481	1.33333	4.03704	1.48148	3.02778	1.11111	0.366972
CNTN5	0.666667	4	1.14815	1.66667	5	2.14815	3	1.28889	0.42963
RP11-472B18.1	0.37037	3.11111	0.666667	1.37037	4.11111	1.66667	3	1.21622	0.405405
RP11-17E2.2	0.740741	4.22222	1	1.74074	5.22222	2	3	1.14894	0.382979
CYP1B1-AS1	0.62963	3.81481	1.33333	1.62963	4.81481	2.33333	2.95455	1.43182	0.484615
RP11-893F2.9	0.962963	4.74074	1.7037	1.96296	5.74074	2.7037	2.92453	1.37736	0.470968
AF064860.7	0	1.88889	0.222222	1	2.88889	1.22222	2.88889	1.22222	0.423077
OASL	3.33333	11.4815	219.926	4.33333	12.4815	220.926	2.88034	50.9829	17.7003
TRIM22	2	7.44444	48.963	3	8.44444	49.963	2.81481	16.6543	5.91667
PTGES3L	0	1.81481	0.333333	1	2.81481	1.33333	2.81481	1.33333	0.473684
RP11-416N4.1	0	1.74074	0.333333	1	2.74074	1.33333	2.74074	1.33333	0.486486
RGPD2	0	1.74074	0	1	2.74074	1	2.74074	1	0.364865
ISX	0	1.66667	0.333333	1	2.66667	1.33333	2.66667	1.33333	0.5
RP3-416H24.1	0.555556	3.14815	0.851852	1.55556	4.14815	1.85185	2.66667	1.19048	0.446429
ANKRD20A1	3.14815	9.92593	1.96296	4.14815	10.9259	2.96296	2.63393	0.714286	0.271186
OR1N2	0	1.62963	0	1	2.62963	1	2.62963	1	0.380282
SAMD9L	42.8148	113.185	450.333	43.8148	114.185	451.333	2.60609	10.3009	3.95264
AL139819.1	0.592593	3.14815	0.518519	1.59259	4.14815	1.51852	2.60465	0.953488	0.366071
SCN4A	1	4.18519	1.40741	2	5.18519	2.40741	2.59259	1.2037	0.464286
AC005614.5	0	1.59259	0	1	2.59259	1	2.59259	1	0.385714
TAS2R8	0	1.59259	0	1	2.59259	1	2.59259	1	0.385714
NEURL1	0.333333	2.44444	0	1.33333	3.44444	1	2.58333	0.75	0.290323
KNDC1	4.88889	14.1111	35.1111	5.88889	15.1111	36.1111	2.56604	6.13208	2.38971
AC003006.7	0	1.55556	0	1	2.55556	1	2.55556	1	0.391304
DNAJC5G	0	1.55556	0	1	2.55556	1	2.55556	1	0.391304
MX1	4.51852	12.963	1043.15	5.51852	13.963	1044.15	2.5302	189.208	74.7798
BCO2	2.66667	8.25926	3.44444	3.66667	9.25926	4.44444	2.52525	1.21212	0.48
SLIT1	0	1.51852	0	1	2.51852	1	2.51852	1	0.397059
DSCR9	1.77778	5.92593	2.18519	2.77778	6.92593	3.18519	2.49333	1.14667	0.459893
RSAD2	0	1.48148	74.2963	1	2.48148	75.2963	2.48148	75.2963	30.3433
RP11-519M16.1	0	1.48148	0	1	2.48148	1	2.48148	1	0.402985
RP3-398G3.5	0	1.48148	0	1	2.48148	1	2.48148	1	0.402985
MRVI1	0.333333	2.2963	0.62963	1.33333	3.2963	1.62963	2.47222	1.22222	0.494382
RP3-402G11.26	0	1.44444	0	1	2.44444	1	2.44444	1	0.409091
RP11-667K14.4	0	1.40741	0	1	2.40741	1	2.40741	1	0.415385
MEF2C-AS1	0.333333	2.18519	0.296296	1.33333	3.18519	1.2963	2.38889	0.972222	0.406977
NAA60_2	0	1.37037	0	1	2.37037	1	2.37037	1	0.421875
RP11-206L10.3	0	1.37037	0	1	2.37037	1	2.37037	1	0.421875
C6orf165	0	1.33333	0.148148	1	2.33333	1.14815	2.33333	1.14815	0.492063
KLF8	1	3.66667	1.14815	2	4.66667	2.14815	2.33333	1.07407	0.460317
ADAMTS20	0	1.33333	0	1	2.33333	1	2.33333	1	0.428571
RP11-407N17.4	1.14815	4	0.666667	2.14815	5	1.66667	2.32759	0.775862	0.333333
CTD-2651B20.3	0.333333	2.07407	0.444444	1.33333	3.07407	1.44444	2.30556	1.08333	0.46988
RP11-368I7.4	0.481481	2.40741	0	1.48148	3.40741	1	2.3	0.675	0.293478
AC002454.1	0	1.2963	0.037037	1	2.2963	1.03704	2.2963	1.03704	0.451613
FLG	0	1.2963	0	1	2.2963	1	2.2963	1	0.435484
AC002451.1	0.333333	2.03704	0.518519	1.33333	3.03704	1.51852	2.27778	1.13889	0.5
AC018804.6	0	1.25926	0.111111	1	2.25926	1.11111	2.25926	1.11111	0.491803
HMGCS2	0	1.25926	0	1	2.25926	1	2.25926	1	0.442623
TMEM221	4.18519	10.7037	4.85185	5.18519	11.7037	5.85185	2.25714	1.12857	0.5
HOXA11	1	3.48148	0.62963	2	4.48148	1.62963	2.24074	0.814815	0.363636
LA16c-390E6.5	1.85185	5.37037	1.14815	2.85185	6.37037	2.14815	2.23377	0.753247	0.337209
GFRA2	0.666667	2.66667	0.185185	1.66667	3.66667	1.18519	2.2	0.711111	0.323232
CMPK2	1.66667	4.85185	88.1111	2.66667	5.85185	89.1111	2.19444	33.4167	15.2278
RP11-981P6.1	0	1.18519	0	1	2.18519	1	2.18519	1	0.457627
SIX2	0	1.18519	0	1	2.18519	1	2.18519	1	0.457627
TNRC18P3	0	1.18519	0	1	2.18519	1	2.18519	1	0.457627
TRAV18	0	1.18519	0	1	2.18519	1	2.18519	1	0.457627
GYS2	4.11111	10.0741	4.48148	5.11111	11.0741	5.48148	2.16667	1.07246	0.494983
RP11-15A1.7	0.703704	2.66667	0.703704	1.7037	3.66667	1.7037	2.15217	1	0.464646
RP11-567M16.3	0	1.14815	0	1	2.14815	1	2.14815	1	0.465517
SLC24A3	0	1.14815	0	1	2.14815	1	2.14815	1	0.465517
FNDC4	5.25926	12.2593	4.96296	6.25926	13.2593	5.96296	2.11834	0.952663	0.449721
GOLGA8EP	0	1.11111	3.55556	1	2.11111	4.55556	2.11111	4.55556	2.15789
NPIPB7	0	1.11111	0	1	2.11111	1	2.11111	1	0.473684
RP11-420N3.2	0	1.11111	0	1	2.11111	1	2.11111	1	0.473684
RP5-1028L10.1	0	1.11111	0	1	2.11111	1	2.11111	1	0.473684
SIK3-IT1	0	1.11111	0	1	2.11111	1	2.11111	1	0.473684
USP32P2	0	1.11111	0	1	2.11111	1	2.11111	1	0.473684
C3AR1	0	1.11111	0	1	2.11111	1	2.11111	1	0.473684
GOLGA6C	0	1.11111	0	1	2.11111	1	2.11111	1	0.473684
RGL4	0.407407	1.96296	0	1.40741	2.96296	1	2.10526	0.710526	0.3375
NUDT10	1.11111	3.40741	1	2.11111	4.40741	2	2.08772	0.947368	0.453782
SSPO	4.92593	11.2963	43.2222	5.92593	12.2963	44.2222	2.075	7.4625	3.59639
JPH4	1.11111	3.37037	1.14815	2.11111	4.37037	2.14815	2.07018	1.01754	0.491525
BCRP3	1.96296	5.11111	1.14815	2.96296	6.11111	2.14815	2.0625	0.725	0.351515
MATN4	0.333333	1.74074	0	1.33333	2.74074	1	2.05556	0.75	0.364865
CCDC144NL	0	1.03704	0	1	2.03704	1	2.03704	1	0.490909
KIAA1210	0	1.03704	0	1	2.03704	1	2.03704	1	0.490909
RGS6	0	1.03704	0	1	2.03704	1	2.03704	1	0.490909
RP1-69M21.2	0	1.03704	0	1	2.03704	1	2.03704	1	0.490909
RP11-140A10.3	0	1.03704	0	1	2.03704	1	2.03704	1	0.490909
HOXB-AS1	1.07407	3.22222	1.07407	2.07407	4.22222	2.07407	2.03571	1	0.491228
GATS_2	3.33333	7.81481	2.59259	4.33333	8.81481	3.59259	2.03419	0.82906	0.407563
PARP10	2.55556	6.22222	69.7778	3.55556	7.22222	70.7778	2.03125	19.9062	9.8
CRHBP	0	1	0	1	2	1	2	1	0.5
CTD-2540B15.9	0	1	0	1	2	1	2	1	0.5
GPR173	0	1	0	1	2	1	2	1	0.5
GPRASP1	0	1	0	1	2	1	2	1	0.5
RP11-1M18.1	0	1	0	1	2	1	2	1	0.5
C17orf82	0.296296	1.59259	0.259259	1.2963	2.59259	1.25926	2	0.971429	0.485714
RP4-614O4.11	0.592593	2.18519	0	1.59259	3.18519	1	2	0.627907	0.313953
AC010547.9	0.925926	2.85185	0.111111	1.92593	3.85185	1.11111	2	0.576923	0.288462

## Sheet: (1 vs 100) vs (1 vs 10) 2< 0.5>
Feature ID	Control - Normalized means	1:10 - Normalized means	1:100 - Normalized means	control	01:10:00	1:100	1:10/cont	1:100/cont	1:100/1:10
MX1	4.51852	12.963	1043.15	5.51852	13.963	1044.15	2.5302	189.208	74.7798
IFIT1	1.77778	2.51852	185.815	2.77778	3.51852	186.815	1.26667	67.2533	53.0947
IFI6	37.4815	67.7407	3647	38.4815	68.7407	3648	1.78633	94.7988	53.069
OAS2	0.333333	0.333333	65.5185	1.33333	1.33333	66.5185	1	49.8889	49.8889
IFI44L	4.37037	8.59259	342.259	5.37037	9.59259	343.259	1.78621	63.9172	35.7838
XAF1	0	0.851852	58.4815	1	1.85185	59.4815	1.85185	59.4815	32.12
IFI44	3.55556	7.44444	267.593	4.55556	8.44444	268.593	1.85366	58.9593	31.807
IFIT2	1.18519	0.62963	49.7778	2.18519	1.62963	50.7778	0.745763	23.2373	31.1591
IFI27	3.40741	6.62963	231.926	4.40741	7.62963	232.926	1.73109	52.8487	30.5291
MX2	0	0.333333	39.5556	1	1.33333	40.5556	1.33333	40.5556	30.4167
RSAD2	0	1.48148	74.2963	1	2.48148	75.2963	2.48148	75.2963	30.3433
LAMP3	1.11111	1.37037	62.9259	2.11111	2.37037	63.9259	1.12281	30.2807	26.9688
ISG15	41.3704	55.4815	1495.11	42.3704	56.4815	1496.11	1.33304	35.3103	26.4885
BST2	0.296296	0	17.3333	1.2963	1	18.3333	0.771429	14.1429	18.3333
OASL	3.33333	11.4815	219.926	4.33333	12.4815	220.926	2.88034	50.9829	17.7003
CMPK2	1.66667	4.85185	88.1111	2.66667	5.85185	89.1111	2.19444	33.4167	15.2278
DDX60	25.3704	29.1481	431.852	26.3704	30.1481	432.852	1.14326	16.4143	14.3575
IFIT3	2.14815	3.37037	44.037	3.14815	4.37037	45.037	1.38824	14.3059	10.3051
BATF2	9.44444	9.22222	103.778	10.4444	10.2222	104.778	0.978723	10.0319	10.25
HELZ2	104.111	130.519	1344.96	105.111	131.519	1345.96	1.25123	12.8051	10.234
PARP10	2.55556	6.22222	69.7778	3.55556	7.22222	70.7778	2.03125	19.9062	9.8
IFIH1	51.963	62.5926	580.519	52.963	63.5926	581.519	1.2007	10.9797	9.14444
PARP9	98.3333	117.074	1029.22	99.3333	118.074	1030.22	1.18867	10.3714	8.72522
IRF9	6.92593	14.4444	127.333	7.92593	15.4444	128.333	1.9486	16.1916	8.30935
IRF7	33.9259	33.963	244.963	34.9259	34.963	245.963	1.00106	7.04242	7.03496
IFNL1	0	0	5.81481	1	1	6.81481	1	6.81481	6.81481
APOL6	62.6296	74.1852	509.148	63.6296	75.1852	510.148	1.18161	8.01746	6.78522
IFITM1	0	0	5.55556	1	1	6.55556	1	6.55556	6.55556
DTX3L	155.926	218.593	1399.93	156.926	219.593	1400.93	1.39934	8.92731	6.37966
SMTNL1	1	0.925926	11.1111	2	1.92593	12.1111	0.962963	6.05556	6.28846
HLA-B	41.5556	55.2593	350.704	42.5556	56.2593	351.704	1.32202	8.26458	6.25148
GBP1	25.7778	28.5185	182.481	26.7778	29.5185	183.481	1.10235	6.85201	6.21581
CXCL10	0	0	5.18519	1	1	6.18519	1	6.18519	6.18519
HERC6	64.4074	87.963	540.333	65.4074	88.963	541.333	1.36014	8.27633	6.08493
HSH2D	0.666667	0.962963	10.7407	1.66667	1.96296	11.7407	1.17778	7.04444	5.98113
TRIM22	2	7.44444	48.963	3	8.44444	49.963	2.81481	16.6543	5.91667
PI3	7.48148	6.03704	40.1852	8.48148	7.03704	41.1852	0.829694	4.8559	5.85263
CCL5	0.333333	0.148148	5.7037	1.33333	1.14815	6.7037	0.861111	5.02778	5.83871
PLEKHA4	2.48148	3.03704	22.4074	3.48148	4.03704	23.4074	1.15957	6.7234	5.79817
DDX58	181.852	256.333	1439.59	182.852	257.333	1440.59	1.40733	7.87847	5.59816
SLC15A3	3	1.66667	12.4444	4	2.66667	13.4444	0.666667	3.36111	5.04167
C19orf66	28.1111	39.4074	201.815	29.1111	40.4074	202.815	1.38804	6.96692	5.01925
DDX60L	188.37	210.593	1058.11	189.37	211.593	1059.11	1.11735	5.5928	5.00543
LCN2	13.7037	20.8889	107.889	14.7037	21.8889	108.889	1.48866	7.40554	4.97462
PSMB9	15.8148	12.963	68.1852	16.8148	13.963	69.1852	0.830396	4.11454	4.95491
IFI35	81.1481	88.7037	437.852	82.1481	89.7037	438.852	1.09197	5.3422	4.89224
CFB_2	6.74074	13.9259	71.7407	7.74074	14.9259	72.7407	1.92823	9.39713	4.87345
PARP12	93.1852	102	486.296	94.1852	103	487.296	1.09359	5.17381	4.73103
UBA7	2.51852	2.03704	13.3333	3.51852	3.03704	14.3333	0.863158	4.07368	4.71951
REC8	34.4074	36.2222	174.333	35.4074	37.2222	175.333	1.05126	4.95188	4.71045
SP110	100.074	104.037	462.296	101.074	105.037	463.296	1.03921	4.58373	4.41079
SAMD9	247.296	334.407	1452.52	248.296	335.407	1453.52	1.35084	5.85397	4.33359
UBE2L6	133.852	137.111	591.074	134.852	138.111	592.074	1.02417	4.39055	4.28694
OAS3	416.185	400.519	1715.37	417.185	401.519	1716.37	0.962447	4.11417	4.2747
RARRES3	1.07407	6.03704	29	2.07407	7.03704	30	3.39286	14.4643	4.26316
CASP1	0.333333	1.33333	8.92593	1.33333	2.33333	9.92593	1.75	7.44444	4.25397
LGALS3BP	157.889	253.926	1069.96	158.889	254.926	1070.96	1.60443	6.74033	4.20108
STAT2	214	340.259	1430.48	215	341.259	1431.48	1.58725	6.65805	4.1947
RP11-203J24.9	1.55556	2.07407	11.8148	2.55556	3.07407	12.8148	1.2029	5.01449	4.16867
RP11-115J23.1	3.2963	1.81481	10.7037	4.2963	2.81481	11.7037	0.655172	2.72414	4.15789
IFI16	67.3333	114.519	479.037	68.3333	115.519	480.037	1.69051	7.02493	4.1555
IFNL2	0	0	3.14815	1	1	4.14815	1	4.14815	4.14815
CYP2C9	0	0	3.07407	1	1	4.07407	1	4.07407	4.07407
C4B	2.37037	0.148148	3.66667	3.37037	1.14815	4.66667	0.340659	1.38462	4.06452
PARP14	505.148	658.556	2650.19	506.148	659.556	2651.19	1.30309	5.23796	4.01965
PLSCR1	230.333	210.852	843.296	231.333	211.852	844.296	0.915786	3.6497	3.98531
OAS1	409.37	248.667	992.63	410.37	249.667	993.63	0.608394	2.4213	3.97982
RP11-468E2.4	25.7037	23.5185	96.4444	26.7037	24.5185	97.4444	0.918169	3.6491	3.97432
SAMD9L	42.8148	113.185	450.333	43.8148	114.185	451.333	2.60609	10.3009	3.95264
TRANK1	129.37	235.259	929.444	130.37	236.259	930.444	1.81222	7.13693	3.93823
IL8	205.556	250.37	983.815	206.556	251.37	984.815	1.21696	4.7678	3.91778
GBP5	0	0	2.85185	1	1	3.85185	1	3.85185	3.85185
COL8A1	3.77778	3.92593	17.7778	4.77778	4.92593	18.7778	1.03101	3.93023	3.81203
PSMB8	47.7778	57.3704	220.704	48.7778	58.3704	221.704	1.19666	4.54518	3.79822
IDO1	0	0	2.74074	1	1	3.74074	1	3.74074	3.74074
TXNIP	1.85185	0	2.7037	2.85185	1	3.7037	0.350649	1.2987	3.7037
HLA-F	11.6296	17.9259	68.7407	12.6296	18.9259	69.7407	1.49853	5.52199	3.68493
HCP5	2.48148	5.33333	22.2593	3.48148	6.33333	23.2593	1.81915	6.68085	3.67251
GCOM1	1.74074	0.481481	4.37037	2.74074	1.48148	5.37037	0.540541	1.95946	3.625
SSPO	4.92593	11.2963	43.2222	5.92593	12.2963	44.2222	2.075	7.4625	3.59639
IL6	14.3333	5.2963	21.5926	15.3333	6.2963	22.5926	0.410628	1.47343	3.58824
TRIM14	143.407	159.259	573.074	144.407	160.259	574.074	1.10977	3.97538	3.58216
SLC52A1	2.22222	2.25926	10.6667	3.22222	3.25926	11.6667	1.01149	3.62069	3.57955
PTX3	2.40741	0.925926	5.85185	3.40741	1.92593	6.85185	0.565217	2.01087	3.55769
RPS11P6	0.444444	0	2.51852	1.44444	1	3.51852	0.692308	2.4359	3.51852
RP11-468E2.2	24.7037	3.51852	14.8148	25.7037	4.51852	15.8148	0.175793	0.615274	3.5
IFITM3	1.7037	2.14815	10	2.7037	3.14815	11	1.16438	4.06849	3.49412
CTD-3162L10.1	0.333333	0	2.48148	1.33333	1	3.48148	0.75	2.61111	3.48148
ZBBX	1.62963	0.259259	3.37037	2.62963	1.25926	4.37037	0.478873	1.66197	3.47059
USP18	97.5556	86.7778	302.444	98.5556	87.7778	303.444	0.890643	3.07892	3.45696
ASIC4	0.296296	0.296296	3.40741	1.2963	1.2963	4.40741	1	3.4	3.4
GOLGA8O	4.59259	4.88889	18.7037	5.59259	5.88889	19.7037	1.05298	3.52318	3.34591
GBP4	0.666667	1.03704	5.81481	1.66667	2.03704	6.81481	1.22222	4.08889	3.34545
SLC22A14	1.66667	0.407407	3.7037	2.66667	1.40741	4.7037	0.527778	1.76389	3.34211
CLEC4E	0.666667	1.33333	6.77778	1.66667	2.33333	7.77778	1.4	4.66667	3.33333
TRIM69	68.3704	50.2593	169.148	69.3704	51.2593	170.148	0.738922	2.45275	3.31936
NEDD8-MDP1	0.333333	0	2.2963	1.33333	1	3.2963	0.75	2.47222	3.2963
TNFAIP3	189.778	211.148	694.667	190.778	212.148	695.667	1.11202	3.64648	3.27916
ABCA1	142.778	202.296	656.259	143.778	203.296	657.259	1.41396	4.57135	3.23301
RASGRP3	14.037	27.3333	90.4444	15.037	28.3333	91.4444	1.88424	6.08128	3.22745
LTB	0.333333	1.48148	7	1.33333	2.48148	8	1.86111	6	3.22388
MYCBPAP	2.59259	2.22222	9.33333	3.59259	3.22222	10.3333	0.896907	2.87629	3.2069
C1R	58.5185	85.5556	273.815	59.5185	86.5556	274.815	1.45426	4.6173	3.17501
CTNNA2	0	0	2.14815	1	1	3.14815	1	3.14815	3.14815
UBE2F-SCLY	2.48148	0	2.14815	3.48148	1	3.14815	0.287234	0.904255	3.14815
CTD-2207O23.3	0	0	2.14815	1	1	3.14815	1	3.14815	3.14815
LHFPL4	3.18519	0.296296	3.07407	4.18519	1.2963	4.07407	0.309735	0.973451	3.14286
PDZK1IP1	2.2963	5.07407	18.037	3.2963	6.07407	19.037	1.8427	5.77528	3.13415
STAT1	2389.78	2899.44	8913.78	2390.78	2900.44	8914.78	1.21318	3.72882	3.07359
PML	160.741	215.037	662.37	161.741	216.037	663.37	1.3357	4.10144	3.07063
C17orf72	2.96296	1.62963	7.07407	3.96296	2.62963	8.07407	0.663551	2.03738	3.07042
AC006262.4	0.666667	0.518519	3.62963	1.66667	1.51852	4.62963	0.911111	2.77778	3.04878
ZNFX1	611.519	873.407	2661.26	612.519	874.407	2662.26	1.42756	4.34641	3.04464
RP13-631K18.5	1.22222	1.11111	5.40741	2.22222	2.11111	6.40741	0.95	2.88333	3.03509
GBP3	49.3704	90.6296	276.741	50.3704	91.6296	277.741	1.81912	5.51397	3.03112
UTS2B	1.14815	0.37037	3.14815	2.14815	1.37037	4.14815	0.637931	1.93103	3.02703
TNFRSF1B	0.555556	0	2	1.55556	1	3	0.642857	1.92857	3
TTLL13	3.22222	0	2	4.22222	1	3	0.236842	0.710526	3
LGALS17A	0	0	2	1	1	3	1	3	3
APOL1	121.704	215.63	648.593	122.704	216.63	649.593	1.76547	5.29399	2.99863
TBX6	2.88889	0.962963	4.85185	3.88889	1.96296	5.85185	0.504762	1.50476	2.98113
AFF2	0.333333	0	1.96296	1.33333	1	2.96296	0.75	2.22222	2.96296
MBD5	70.8889	70.2222	209.148	71.8889	71.2222	210.148	0.990726	2.92324	2.9506
GSG1L	0	0	1.92593	1	1	2.92593	1	2.92593	2.92593
IFITM2	14.7037	20.0741	60.1852	15.7037	21.0741	61.1852	1.34198	3.89623	2.90334
AC106053.1	0	0	1.88889	1	1	2.88889	1	2.88889	2.88889
CD68	17.3704	20.963	62.1852	18.3704	21.963	63.1852	1.19556	3.43952	2.8769
SULF1	0.481481	0.444444	3.14815	1.48148	1.44444	4.14815	0.975	2.8	2.87179
TCEA1P2	1	0.333333	2.81481	2	1.33333	3.81481	0.666667	1.90741	2.86111
PAX2	1.55556	2.96296	10.3333	2.55556	3.96296	11.3333	1.55072	4.43478	2.85981
CLEC18C	0.925926	0.296296	2.7037	1.92593	1.2963	3.7037	0.673077	1.92308	2.85714
CD34	0.296296	0.296296	2.7037	1.2963	1.2963	3.7037	1	2.85714	2.85714
ADAMTSL4	7.07407	4.85185	15.7037	8.07407	5.85185	16.7037	0.724771	2.06881	2.85443
PCDHB7	0.333333	0	1.85185	1.33333	1	2.85185	0.75	2.13889	2.85185
RP11-434C1.1	0.37037	0	1.85185	1.37037	1	2.85185	0.72973	2.08108	2.85185
TEX11	0	0	1.85185	1	1	2.85185	1	2.85185	2.85185
RP11-672A2.1	0.888889	0.62963	3.62963	1.88889	1.62963	4.62963	0.862745	2.45098	2.84091
RGS22	6.48148	5.7037	18	7.48148	6.7037	19	0.89604	2.5396	2.83425
RP11-399D6.2	1.66667	2.11111	7.81481	2.66667	3.11111	8.81481	1.16667	3.30556	2.83333
C10orf11	11.3704	11.8148	35.1111	12.3704	12.8148	36.1111	1.03593	2.91916	2.81792
TYMP	53.5185	46.2593	131.963	54.5185	47.2593	132.963	0.866848	2.43886	2.81348
NLRC5	57.7407	101.37	286.481	58.7407	102.37	287.481	1.74275	4.89407	2.80825
PCDP1	3.03704	0.666667	3.66667	4.03704	1.66667	4.66667	0.412844	1.15596	2.8
TNFRSF25	6.48148	8.22222	24.7778	7.48148	9.22222	25.7778	1.23267	3.44554	2.79518
PIK3C2G	3.22222	0.592593	3.44444	4.22222	1.59259	4.44444	0.377193	1.05263	2.7907
KMO	1.48148	1.44444	5.81481	2.48148	2.44444	6.81481	0.985075	2.74627	2.78788
TNFSF8	1.96296	0	1.77778	2.96296	1	2.77778	0.3375	0.9375	2.77778
C20orf203	0.962963	0.444444	3	1.96296	1.44444	4	0.735849	2.03774	2.76923
RPL9P29	1.66667	0.740741	3.81481	2.66667	1.74074	4.81481	0.652778	1.80556	2.76596
NFKBIZ	100.481	99.2963	275.926	101.481	100.296	276.926	0.988321	2.72883	2.76108
MMP28	2.85185	0.666667	3.59259	3.85185	1.66667	4.59259	0.432692	1.19231	2.75556
RAB4B-EGLN2	5	0.333333	2.66667	6	1.33333	3.66667	0.222222	0.611111	2.75
RHBG	1.18519	0	1.74074	2.18519	1	2.74074	0.457627	1.25424	2.74074
PATL2	6.33333	3.25926	10.6296	7.33333	4.25926	11.6296	0.580808	1.58586	2.73043
IQCH	11.8519	7.55556	22.3333	12.8519	8.55556	23.3333	0.665706	1.81556	2.72727
TNFSF15	1.22222	0.481481	3.03704	2.22222	1.48148	4.03704	0.666667	1.81667	2.725
RP11-445H22.4	1.55556	1	4.44444	2.55556	2	5.44444	0.782609	2.13043	2.72222
FSIP2	6.18519	6.88889	20.4074	7.18519	7.88889	21.4074	1.09794	2.97938	2.71362
ALMS1P	0.62963	0.666667	3.51852	1.62963	1.66667	4.51852	1.02273	2.77273	2.71111
SAA1	1.07407	0.407407	2.81481	2.07407	1.40741	3.81481	0.678571	1.83929	2.71053
RP11-323I15.5	1.25926	0	1.7037	2.25926	1	2.7037	0.442623	1.19672	2.7037
RP11-61L23.2	0.888889	0	1.7037	1.88889	1	2.7037	0.529412	1.43137	2.7037
STAR	1	0.962963	4.2963	2	1.96296	5.2963	0.981481	2.64815	2.69811
CSF3	0.666667	0.333333	2.59259	1.66667	1.33333	3.59259	0.8	2.15556	2.69444
SLC38A11	0.481481	0.333333	2.59259	1.48148	1.33333	3.59259	0.9	2.425	2.69444
THEMIS2	9.07407	4.18519	12.9259	10.0741	5.18519	13.9259	0.514706	1.38235	2.68571
C10orf111	3.37037	0.740741	3.66667	4.37037	1.74074	4.66667	0.398305	1.0678	2.68085
AC092594.1	8.14815	2.74074	9	9.14815	3.74074	10	0.408907	1.09312	2.67327
HERC5	60.0741	55.4074	149.519	61.0741	56.4074	150.519	0.92359	2.46452	2.66842
HHIPL1	1.40741	0.333333	2.55556	2.40741	1.33333	3.55556	0.553846	1.47692	2.66667
MAFA	0.333333	0	1.66667	1.33333	1	2.66667	0.75	2	2.66667
RP11-73M7.1	2.92593	0	1.66667	3.92593	1	2.66667	0.254717	0.679245	2.66667
LINC01063	2.14815	0	1.66667	3.14815	1	2.66667	0.317647	0.847059	2.66667
RP11-631F7.2	1.59259	0	1.66667	2.59259	1	2.66667	0.385714	1.02857	2.66667
POT1-AS1	3.81481	1.55556	5.81481	4.81481	2.55556	6.81481	0.530769	1.41538	2.66667
ARL14EPL	0.296296	0.111111	1.96296	1.2963	1.11111	2.96296	0.857143	2.28571	2.66667
AC073283.4	1.22222	1.18519	4.77778	2.22222	2.18519	5.77778	0.983333	2.6	2.64407
TLR3	19.2222	36.8148	98.9259	20.2222	37.8148	99.9259	1.86996	4.94139	2.64251
SKOR1	3.03704	0	1.62963	4.03704	1	2.62963	0.247706	0.651376	2.62963
FAM157B	2.81481	0	1.62963	3.81481	1	2.62963	0.262136	0.68932	2.62963
SMCO2	1.66667	0	1.62963	2.66667	1	2.62963	0.375	0.986111	2.62963
FAM66A	0.333333	0	1.62963	1.33333	1	2.62963	0.75	1.97222	2.62963
AC010524.2	0.296296	0	1.62963	1.2963	1	2.62963	0.771429	2.02857	2.62963
C20orf195	0	0	1.62963	1	1	2.62963	1	2.62963	2.62963
CTC-435M10.3	0	0	1.62963	1	1	2.62963	1	2.62963	2.62963
CXCL11	0	0	1.62963	1	1	2.62963	1	2.62963	2.62963
DLEC1	0	0	1.62963	1	1	2.62963	1	2.62963	2.62963
RP11-482H16.1	0	0	1.62963	1	1	2.62963	1	2.62963	2.62963
RP11-697E2.6	1.22222	0.777778	3.66667	2.22222	1.77778	4.66667	0.8	2.1	2.625
CCDC169	1.33333	0.444444	2.77778	2.33333	1.44444	3.77778	0.619048	1.61905	2.61538
NPIPB9	3.37037	2.92593	9.25926	4.37037	3.92593	10.2593	0.898305	2.34746	2.61321
HLA-C	235.593	281.852	737.037	236.593	282.852	738.037	1.19552	3.11944	2.60927
IL15RA	5.11111	3.11111	9.7037	6.11111	4.11111	10.7037	0.672727	1.75152	2.6036
SLC34A3	4.48148	0.666667	3.33333	5.48148	1.66667	4.33333	0.304054	0.790541	2.6
TRIM74	0.592593	1.96296	6.7037	1.59259	2.96296	7.7037	1.86047	4.83721	2.6
RP11-118M9.3	0.777778	0	1.59259	1.77778	1	2.59259	0.5625	1.45833	2.59259
CTD-2653D5.1	0.333333	0	1.59259	1.33333	1	2.59259	0.75	1.94444	2.59259
RP11-148L24.1	0.333333	0	1.59259	1.33333	1	2.59259	0.75	1.94444	2.59259
CTSS	72.7037	115.667	300.852	73.7037	116.667	301.852	1.58291	4.09548	2.5873
CXCL1	255.296	240.778	623.926	256.296	241.778	624.926	0.943353	2.43829	2.58471
B3GNT7	1.96296	1.40741	5.22222	2.96296	2.40741	6.22222	0.8125	2.1	2.58462
FGF11	0.666667	0.62963	3.18519	1.66667	1.62963	4.18519	0.977778	2.51111	2.56818
CCL20	49.7407	27.0741	71.037	50.7407	28.0741	72.037	0.553285	1.41971	2.56596
IRF1	96.9259	99.5185	256.37	97.9259	100.519	257.37	1.02648	2.62821	2.56043
LRRC19	1.03704	0	1.55556	2.03704	1	2.55556	0.490909	1.25455	2.55556
HK3	0.740741	0	1.55556	1.74074	1	2.55556	0.574468	1.46809	2.55556
LINC00322	0.666667	0	1.55556	1.66667	1	2.55556	0.6	1.53333	2.55556
CTD-3214H19.4	0	0	1.55556	1	1	2.55556	1	2.55556	2.55556
NRSN1	4.62963	3.44444	10.3333	5.62963	4.44444	11.3333	0.789474	2.01316	2.55
GPR78	0.740741	1.44444	5.22222	1.74074	2.44444	6.22222	1.40426	3.57447	2.54545
TMEM229B	4.55556	7.03704	19.4444	5.55556	8.03704	20.4444	1.44667	3.68	2.54378
TSPAN19	3.18519	0.851852	3.7037	4.18519	1.85185	4.7037	0.442478	1.12389	2.54
TRIM21	91.2222	93.9259	239.556	92.2222	94.9259	240.556	1.02932	2.60843	2.53414
SP100	267.148	338.556	857.407	268.148	339.556	858.407	1.2663	3.20124	2.52803
RP11-293M10.5	1.22222	0.333333	2.37037	2.22222	1.33333	3.37037	0.6	1.51667	2.52778
NAT8	0	0.333333	2.37037	1	1.33333	3.37037	1.33333	3.37037	2.52778
PCAT6	8.96296	6.25926	17.3333	9.96296	7.25926	18.3333	0.728625	1.84015	2.52551
C15orf48	26.9259	30.6667	78.8889	27.9259	31.6667	79.8889	1.13395	2.86074	2.52281
PCED1B-AS1	1.07407	0	1.51852	2.07407	1	2.51852	0.482143	1.21429	2.51852
ELFN2	2.85185	0.962963	3.92593	3.85185	1.96296	4.92593	0.509615	1.27885	2.50943
KCNH2	4.66667	1.33333	4.85185	5.66667	2.33333	5.85185	0.411765	1.03268	2.50794
GSTM2	4.03704	4.07407	11.7037	5.03704	5.07407	12.7037	1.00735	2.52206	2.50365
MIPEPP3	1.07407	0.333333	2.33333	2.07407	1.33333	3.33333	0.642857	1.60714	2.5
TAPT1-AS1	4.51852	2.2963	7.22222	5.51852	3.2963	8.22222	0.597315	1.48993	2.49438
AC097500.2	3.44444	1.85185	6.11111	4.44444	2.85185	7.11111	0.641667	1.6	2.49351
LINC00536	0.666667	1.03704	4.07407	1.66667	2.03704	5.07407	1.22222	3.04444	2.49091
ZNF853	1.81481	1.03704	4.07407	2.81481	2.03704	5.07407	0.723684	1.80263	2.49091
CDH8	6.81481	2.96296	8.85185	7.81481	3.96296	9.85185	0.507109	1.26066	2.48598
AP000275.65	3.77778	2.22222	7	4.77778	3.22222	8	0.674419	1.67442	2.48276
TGIF2-C20orf24	1.74074	0	1.48148	2.74074	1	2.48148	0.364865	0.905405	2.48148
TMIGD1	0	0	1.48148	1	1	2.48148	1	2.48148	2.48148
MUC20	1.77778	1.92593	6.25926	2.77778	2.92593	7.25926	1.05333	2.61333	2.48101
ADAMTS7	33.3704	56.5185	141.593	34.3704	57.5185	142.593	1.67349	4.14871	2.47907
RP11-334C17.5	2.11111	1.40741	4.96296	3.11111	2.40741	5.96296	0.77381	1.91667	2.47692
PARK2	4.51852	3.07407	9.03704	5.51852	4.07407	10.037	0.738255	1.81879	2.46364
NBEAP1	11.3704	10.1111	26.3333	12.3704	11.1111	27.3333	0.898204	2.20958	2.46
RP11-249C24.10	2.33333	0.962963	3.81481	3.33333	1.96296	4.81481	0.588889	1.44444	2.45283
ZNF467	6.59259	12.1852	31.3333	7.59259	13.1852	32.3333	1.73659	4.25854	2.45225
MEG9	1.44444	0.888889	3.62963	2.44444	1.88889	4.62963	0.772727	1.89394	2.45098
RP11-470M17.2	1.7037	0.407407	2.44444	2.7037	1.40741	3.44444	0.520548	1.27397	2.44737
AC005592.2	1.55556	1.81481	5.88889	2.55556	2.81481	6.88889	1.10145	2.69565	2.44737
RP11-736K20.6	1.7037	0.740741	3.25926	2.7037	1.74074	4.25926	0.643836	1.57534	2.44681
CATSPER1	2.03704	3.14815	9.14815	3.03704	4.14815	10.1481	1.36585	3.34146	2.44643
PLGLB1	0.703704	0	1.44444	1.7037	1	2.44444	0.586957	1.43478	2.44444
RP11-273G15.2	0.703704	0.666667	3.07407	1.7037	1.66667	4.07407	0.978261	2.3913	2.44444
RP11-554L12.1	0	0	1.44444	1	1	2.44444	1	2.44444	2.44444
TAP1	108.074	132.778	325.593	109.074	133.778	326.593	1.22649	2.99423	2.44131
IL1B	12.037	10	25.8519	13.037	11	26.8519	0.84375	2.05966	2.44108
TRPV1	12	5.88889	15.8148	13	6.88889	16.8148	0.529915	1.29345	2.44086
ODF3B	11.4444	13.9259	35.4074	12.4444	14.9259	36.4074	1.1994	2.9256	2.43921
DHX58	2.14815	0.814815	3.40741	3.14815	1.81481	4.40741	0.576471	1.4	2.42857
TNC	18.1481	12.7407	32.2963	19.1481	13.7407	33.2963	0.717602	1.73888	2.42318
TULP2	0.851852	0.851852	3.48148	1.85185	1.85185	4.48148	1	2.42	2.42
DISC1	20	28.2963	69.6667	21	29.2963	70.6667	1.39506	3.36508	2.41214
RP11-645C24.2	11.8148	9.14815	23.4444	12.8148	10.1481	24.4444	0.791908	1.90751	2.40876
TREM1	0.592593	0	1.40741	1.59259	1	2.40741	0.627907	1.51163	2.40741
IFNL3	0	0	1.40741	1	1	2.40741	1	2.40741	2.40741
VNN3	0	0	1.40741	1	1	2.40741	1	2.40741	2.40741
TSPEAR-AS1	5.37037	4.03704	11.1111	6.37037	5.03704	12.1111	0.790698	1.90116	2.40441
AC098617.1	1.55556	0.481481	2.55556	2.55556	1.48148	3.55556	0.57971	1.3913	2.4
RP11-222A5.1	1.33333	0.666667	3	2.33333	1.66667	4	0.714286	1.71429	2.4
EEF1B2P5	0	0.481481	2.55556	1	1.48148	3.55556	1.48148	3.55556	2.4
MYPN	25.6296	33.7778	82.4444	26.6296	34.7778	83.4444	1.30598	3.13352	2.39936
SLCO1A2	15.5556	15.4444	38.4444	16.5556	16.4444	39.4444	0.993289	2.38255	2.39865
SCARF1	1.2963	1.33333	4.59259	2.2963	2.33333	5.59259	1.01613	2.43548	2.39683
COX6B2	1.66667	0.407407	2.37037	2.66667	1.40741	3.37037	0.527778	1.26389	2.39474
RFX3	63.9259	44.5556	108.037	64.9259	45.5556	109.037	0.701654	1.67941	2.3935
KNDC1	4.88889	14.1111	35.1111	5.88889	15.1111	36.1111	2.56604	6.13208	2.38971
AC005944.2	5.18519	1.48148	4.92593	6.18519	2.48148	5.92593	0.401198	0.958084	2.38806
SERPINA6	3.96296	5.07407	13.4815	4.96296	6.07407	14.4815	1.22388	2.91791	2.38415
HLA-A	140	161.481	385.667	141	162.481	386.667	1.15235	2.74232	2.37976
EIF2AK2	1446.59	1556.19	3702	1447.59	1557.19	3703	1.07571	2.55804	2.37801
RGAG4	0.740741	0	1.37037	1.74074	1	2.37037	0.574468	1.3617	2.37037
RP4-536B24.4	0.592593	0	1.37037	1.59259	1	2.37037	0.627907	1.48837	2.37037
RP11-728F11.3	0.518519	0	1.37037	1.51852	1	2.37037	0.658537	1.56098	2.37037
BCL2L10	0.296296	0	1.37037	1.2963	1	2.37037	0.771429	1.82857	2.37037
TMEM178A	1.03704	2.03704	6.18519	2.03704	3.03704	7.18519	1.49091	3.52727	2.36585
IFNB1	0.333333	0.62963	2.85185	1.33333	1.62963	3.85185	1.22222	2.88889	2.36364
LGR5	0.333333	0.62963	2.85185	1.33333	1.62963	3.85185	1.22222	2.88889	2.36364
FAM66C	2.59259	2.77778	7.92593	3.59259	3.77778	8.92593	1.05155	2.48454	2.36275
AC093375.1	6.44444	4.74074	12.5556	7.44444	5.74074	13.5556	0.771144	1.8209	2.36129
RP11-250B2.3	1.51852	0.333333	2.14815	2.51852	1.33333	3.14815	0.529412	1.25	2.36111
FAM167B	1.11111	0.333333	2.14815	2.11111	1.33333	3.14815	0.631579	1.49123	2.36111
HLA-H	6.11111	6.07407	15.6667	7.11111	7.07407	16.6667	0.994792	2.34375	2.35602
RP11-552F3.12	1.92593	2.44444	7.11111	2.92593	3.44444	8.11111	1.17722	2.77215	2.35484
PHF11	37.963	40.0741	95.7037	38.963	41.0741	96.7037	1.05418	2.48194	2.35437
TNFSF10	3.51852	3.18519	8.85185	4.51852	4.18519	9.85185	0.92623	2.18033	2.35398
RP11-2L8.1	0.703704	2.14815	6.40741	1.7037	3.14815	7.40741	1.84783	4.34783	2.35294
RP11-517P14.2	4.74074	1.11111	3.96296	5.74074	2.11111	4.96296	0.367742	0.864516	2.35088
RP11-91K9.1	54.4074	81.8889	193.519	55.4074	82.8889	194.519	1.49599	3.5107	2.34674
TTC39B	24.1111	22.1481	53.0741	25.1111	23.1481	54.0741	0.921829	2.15339	2.336
LINC00691	1.40741	0	1.33333	2.40741	1	2.33333	0.415385	0.969231	2.33333
RP13-228J13.1	1.40741	0	1.33333	2.40741	1	2.33333	0.415385	0.969231	2.33333
RP11-267A15.1	0.444444	0	1.33333	1.44444	1	2.33333	0.692308	1.61538	2.33333
DDO	0.333333	0	1.33333	1.33333	1	2.33333	0.75	1.75	2.33333
PLA2G7	0.333333	0	1.33333	1.33333	1	2.33333	0.75	1.75	2.33333
RP11-231N9.1	0.333333	0	1.33333	1.33333	1	2.33333	0.75	1.75	2.33333
CTD-2207P18.2	4.51852	3.66667	9.88889	5.51852	4.66667	10.8889	0.845638	1.97315	2.33333
GBP1P1	0	0	1.33333	1	1	2.33333	1	2.33333	2.33333
RP5-914P20.5	0	0	1.33333	1	1	2.33333	1	2.33333	2.33333
RPTN	0	0	1.33333	1	1	2.33333	1	2.33333	2.33333
COL22A1	3.11111	2.59259	7.37037	4.11111	3.59259	8.37037	0.873874	2.03604	2.3299
RP11-25H12.1	1.92593	1.03704	3.74074	2.92593	2.03704	4.74074	0.696203	1.62025	2.32727
A4GNT	6.40741	4.18519	11.037	7.40741	5.18519	12.037	0.7	1.625	2.32143
FPR1	1.74074	0.62963	2.77778	2.74074	1.62963	3.77778	0.594595	1.37838	2.31818
RP11-783K16.13	2.92593	1.14815	3.96296	3.92593	2.14815	4.96296	0.54717	1.26415	2.31034
APOBEC3F	15.1111	14.2963	34.3333	16.1111	15.2963	35.3333	0.949425	2.1931	2.30993
RP5-1103G7.4	21.8519	10.3704	25.2222	22.8519	11.3704	26.2222	0.497569	1.14749	2.30619
RP1-90L6.2	1.96296	0.333333	2.07407	2.96296	1.33333	3.07407	0.45	1.0375	2.30556
RP11-35O15.1	1.66667	0.333333	2.07407	2.66667	1.33333	3.07407	0.5	1.15278	2.30556
RP11-253M7.1	1.22222	0.333333	2.07407	2.22222	1.33333	3.07407	0.6	1.38333	2.30556
IRF2	64.2222	49.3333	115	65.2222	50.3333	116	0.771721	1.77853	2.30464
CCDC64B	4.62963	1.33333	4.37037	5.62963	2.33333	5.37037	0.414474	0.953947	2.30159
RP11-244F12.3	2.37037	0	1.2963	3.37037	1	2.2963	0.296703	0.681319	2.2963
RP11-216L13.19	0.777778	0	1.2963	1.77778	1	2.2963	0.5625	1.29167	2.2963
RASA4B	0.333333	0	1.2963	1.33333	1	2.2963	0.75	1.72222	2.2963
AC012494.1	0.296296	0	1.2963	1.2963	1	2.2963	0.771429	1.77143	2.2963
HLA-DOB	0	0	1.2963	1	1	2.2963	1	2.2963	2.2963
GNG12-AS1	0.333333	0.296296	1.96296	1.33333	1.2963	2.96296	0.972222	2.22222	2.28571
ANGPTL6	0.925926	0.296296	1.96296	1.92593	1.2963	2.96296	0.673077	1.53846	2.28571
LINGO3	3.37037	1.11111	3.81481	4.37037	2.11111	4.81481	0.483051	1.10169	2.2807
LRRC39	2.22222	1	3.55556	3.22222	2	4.55556	0.62069	1.41379	2.27778
SYT5	0	0.333333	2.03704	1	1.33333	3.03704	1.33333	3.03704	2.27778
RBMS3	13.6296	19	44.5185	14.6296	20	45.5185	1.36709	3.11139	2.27593
CCDC89	2.03704	0.62963	2.7037	3.03704	1.62963	3.7037	0.536585	1.21951	2.27273
FER1L4	61.1111	73.3333	167.852	62.1111	74.3333	168.852	1.19678	2.71855	2.27155
STON1	1.14815	0.777778	3.03704	2.14815	1.77778	4.03704	0.827586	1.87931	2.27083
RP11-397G17.1	0	0.777778	3.03704	1	1.77778	4.03704	1.77778	4.03704	2.27083
TLR5	6.77778	6.25926	15.4815	7.77778	7.25926	16.4815	0.933333	2.11905	2.27041
PPM1K	11.6667	16.5926	38.8519	12.6667	17.5926	39.8519	1.38889	3.1462	2.26526
RP11-206L10.5	3.81481	0.962963	3.44444	4.81481	1.96296	4.44444	0.407692	0.923077	2.26415
SAMHD1	122.63	135.667	308.111	123.63	136.667	309.111	1.10545	2.5003	2.26179
PRSS22	4.92593	1.40741	4.44444	5.92593	2.40741	5.44444	0.40625	0.91875	2.26154
C9orf169	4.22222	2.25926	6.37037	5.22222	3.25926	7.37037	0.624113	1.41135	2.26136
C17orf105	0.62963	0	1.25926	1.62963	1	2.25926	0.613636	1.38636	2.25926
CTD-2616J11.11	0.666667	0	1.25926	1.66667	1	2.25926	0.6	1.35556	2.25926
KRT3	0	0	1.25926	1	1	2.25926	1	2.25926	2.25926
NTNG2	11.8519	12.9259	30.4444	12.8519	13.9259	31.4444	1.08357	2.44669	2.25798
B2M	1169.48	1345	3033.59	1170.48	1346	3034.59	1.14995	2.5926	2.25453
IGFBP1	139.889	149.852	338.407	140.889	150.852	339.407	1.07072	2.40904	2.24994
ZNF19	4.2963	0.962963	3.40741	5.2963	1.96296	4.40741	0.370629	0.832168	2.24528
SLC2A12	10.2222	14.6296	34.037	11.2222	15.6296	35.037	1.39274	3.12211	2.24171
RP11-126K1.6	2.66667	3.22222	8.44444	3.66667	4.22222	9.44444	1.15152	2.57576	2.23684
CYP2J2	11.2222	10.9259	25.6667	12.2222	11.9259	26.6667	0.975758	2.18182	2.23602
FAM13C	2.48148	2.03704	5.77778	3.48148	3.03704	6.77778	0.87234	1.94681	2.23171
IFIT5	174.963	180.185	403.185	175.963	181.185	404.185	1.02968	2.29699	2.23078
ESR1	0.666667	0.925926	3.2963	1.66667	1.92593	4.2963	1.15556	2.57778	2.23077
PTCHD4	3.18519	5.92593	14.4074	4.18519	6.92593	15.4074	1.65487	3.68142	2.2246
MEF2B	2.85185	0.333333	1.96296	3.85185	1.33333	2.96296	0.346154	0.769231	2.22222
DLG1-AS1	0.666667	0	1.22222	1.66667	1	2.22222	0.6	1.33333	2.22222
RP11-173D3.1	0.777778	0.666667	2.7037	1.77778	1.66667	3.7037	0.9375	2.08333	2.22222
CTD-2589M5.5	0.333333	0.185185	1.62963	1.33333	1.18519	2.62963	0.888889	1.97222	2.21875
SAGE1	1.92593	0.925926	3.25926	2.92593	1.92593	4.25926	0.658228	1.4557	2.21154
RP11-522I20.3	4.11111	2.92593	7.66667	5.11111	3.92593	8.66667	0.768116	1.69565	2.20755
TBC1D3	4.62963	6.14815	14.7778	5.62963	7.14815	15.7778	1.26974	2.80263	2.20725
RP11-285E9.6	1.96296	1.37037	4.22222	2.96296	2.37037	5.22222	0.8	1.7625	2.20312
TDRD7	152.185	171.741	379.407	153.185	172.741	380.407	1.12766	2.48332	2.20219
MORN3	1.44444	0.666667	2.66667	2.44444	1.66667	3.66667	0.681818	1.5	2.2
PAXBP1-AS1	3.77778	2.77778	7.2963	4.77778	3.77778	8.2963	0.790698	1.73643	2.19608
CARD11	2.81481	1.33333	4.11111	3.81481	2.33333	5.11111	0.61165	1.33981	2.19048
KIAA1211L	1.03704	2.14815	5.88889	2.03704	3.14815	6.88889	1.54545	3.38182	2.18824
KCNK15	0.333333	0.777778	2.88889	1.33333	1.77778	3.88889	1.33333	2.91667	2.1875
PER1	96.0741	65.963	145.481	97.0741	66.963	146.481	0.689813	1.50897	2.1875
AP005482.1	3.74074	0.592593	2.48148	4.74074	1.59259	3.48148	0.335938	0.734375	2.18605
SSPN	2.44444	0	1.18519	3.44444	1	2.18519	0.290323	0.634409	2.18519
CAMK2N2	0.62963	0	1.18519	1.62963	1	2.18519	0.613636	1.34091	2.18519
USP41	0.62963	0	1.18519	1.62963	1	2.18519	0.613636	1.34091	2.18519
RP11-977G19.5	0.962963	0	1.18519	1.96296	1	2.18519	0.509434	1.11321	2.18519
LINC01132	0	0	1.18519	1	1	2.18519	1	2.18519	2.18519
HSPA8P11	0.666667	0	1.18519	1.66667	1	2.18519	0.6	1.31111	2.18519
DKFZP779L1853	5.77778	2.62963	6.92593	6.77778	3.62963	7.92593	0.535519	1.1694	2.18367
RP11-86H7.7	0.407407	1.11111	3.59259	1.40741	2.11111	4.59259	1.5	3.26316	2.17544
ELAVL3	0.962963	0.481481	2.22222	1.96296	1.48148	3.22222	0.754717	1.64151	2.175
CXCL2	376.037	235.778	513.889	377.037	236.778	514.889	0.627996	1.36562	2.17457
CHRNB4	4.77778	4.59259	11.1481	5.77778	5.59259	12.1481	0.967949	2.10256	2.17219
AGAP9	1	0.296296	1.81481	2	1.2963	2.81481	0.648148	1.40741	2.17143
THAP2	2.44444	2.11111	5.74074	3.44444	3.11111	6.74074	0.903226	1.95699	2.16667
RP11-346D6.6	5.92593	6.07407	14.2963	6.92593	7.07407	15.2963	1.02139	2.20856	2.1623
BTBD8	6	2.92593	7.48148	7	3.92593	8.48148	0.560847	1.21164	2.16038
GOLGA8EP	0	1.11111	3.55556	1	2.11111	4.55556	2.11111	4.55556	2.15789
AGBL2	11	7.51852	17.3704	12	8.51852	18.3704	0.709877	1.53086	2.15652
GRIN3B	4.03704	3.74074	9.22222	5.03704	4.74074	10.2222	0.941176	2.02941	2.15625
KLHDC1	3.18519	1.85185	5.14815	4.18519	2.85185	6.14815	0.681416	1.46903	2.15584
C1QTNF1-AS1	0.333333	0.703704	2.66667	1.33333	1.7037	3.66667	1.27778	2.75	2.15217
BTN3A3	27.1852	24.3704	53.5556	28.1852	25.3704	54.5556	0.900131	1.93561	2.15036
FBLN7	1	0.481481	2.18519	2	1.48148	3.18519	0.740741	1.59259	2.15
AC004980.9	1.7037	0	1.14815	2.7037	1	2.14815	0.369863	0.794521	2.14815
CLDN24	1	0	1.14815	2	1	2.14815	0.5	1.07407	2.14815
KCNJ9	0.703704	0	1.14815	1.7037	1	2.14815	0.586957	1.26087	2.14815
RP11-529J17.3	2.14815	1	3.2963	3.14815	2	4.2963	0.635294	1.36471	2.14815
LINC00607	0.333333	0	1.14815	1.33333	1	2.14815	0.75	1.61111	2.14815
MEI1	0.333333	0	1.14815	1.33333	1	2.14815	0.75	1.61111	2.14815
RP11-248E9.5	0.333333	0	1.14815	1.33333	1	2.14815	0.75	1.61111	2.14815
LPAR5	0	0	1.14815	1	1	2.14815	1	2.14815	2.14815
TRPC3	0	0	1.14815	1	1	2.14815	1	2.14815	2.14815
C19orf81	3.51852	1.81481	5.03704	4.51852	2.81481	6.03704	0.622951	1.33607	2.14474
EGR4	0.666667	1.85185	5.11111	1.66667	2.85185	6.11111	1.71111	3.66667	2.14286
SPATC1	1.37037	0.333333	1.85185	2.37037	1.33333	2.85185	0.5625	1.20313	2.13889
RP11-142A23.1	0.333333	0.333333	1.85185	1.33333	1.33333	2.85185	1	2.13889	2.13889
DAPP1	0	0.333333	1.85185	1	1.33333	2.85185	1.33333	2.85185	2.13889
GDF1	3.33333	1.40741	4.14815	4.33333	2.40741	5.14815	0.555556	1.18803	2.13846
KLKB1	0.666667	0.62963	2.48148	1.66667	1.62963	3.48148	0.977778	2.08889	2.13636
ADAMTS10	56.0741	97.2593	208.667	57.0741	98.2593	209.667	1.72161	3.67359	2.13381
KCTD16	0.666667	0.703704	2.62963	1.66667	1.7037	3.62963	1.02222	2.17778	2.13043
ADAMTS1	4.51852	1.55556	4.44444	5.51852	2.55556	5.44444	0.463087	0.986577	2.13043
CD177	0.925926	0.148148	1.44444	1.92593	1.14815	2.44444	0.596154	1.26923	2.12903
FANK1	2.37037	2.74074	6.96296	3.37037	3.74074	7.96296	1.10989	2.36264	2.12871
ITGB6	48.5926	93.8889	200.667	49.5926	94.8889	201.667	1.91337	4.06647	2.12529
CTD-2033A16.3	1.33333	0.481481	2.14815	2.33333	1.48148	3.14815	0.634921	1.34921	2.125
COL27A1	181.148	280.667	597.185	182.148	281.667	598.185	1.54636	3.28406	2.12373
LINC01124	1.51852	0.518519	2.22222	2.51852	1.51852	3.22222	0.602941	1.27941	2.12195
AC135048.13	1.59259	2.18519	5.74074	2.59259	3.18519	6.74074	1.22857	2.6	2.11628
BHLHE40-AS1	4.44444	1	3.22222	5.44444	2	4.22222	0.367347	0.77551	2.11111
RP11-104E19.1	1.07407	0	1.11111	2.07407	1	2.11111	0.482143	1.01786	2.11111
TMPRSS3	1.03704	0	1.11111	2.03704	1	2.11111	0.490909	1.03636	2.11111
RP11-265N6.1	1.51852	0.333333	1.81481	2.51852	1.33333	2.81481	0.529412	1.11765	2.11111
RP11-51F16.8	1.74074	0	1.11111	2.74074	1	2.11111	0.364865	0.77027	2.11111
TMEM185AP1	1.74074	0	1.11111	2.74074	1	2.11111	0.364865	0.77027	2.11111
THRB-AS1	1.51852	0	1.11111	2.51852	1	2.11111	0.397059	0.838235	2.11111
RP11-505P4.7	1.18519	0	1.11111	2.18519	1	2.11111	0.457627	0.966102	2.11111
ULK4P1	1.11111	0	1.11111	2.11111	1	2.11111	0.473684	1	2.11111
WWTR1-AS1	0.851852	0	1.11111	1.85185	1	2.11111	0.54	1.14	2.11111
TMEM25	4.25926	2	5.33333	5.25926	3	6.33333	0.570423	1.20423	2.11111
TLR9_1	0.481481	0	1.11111	1.48148	1	2.11111	0.675	1.425	2.11111
ASPA	0	0	1.11111	1	1	2.11111	1	2.11111	2.11111
ENPP7P5	0	0	1.11111	1	1	2.11111	1	2.11111	2.11111
LINC00426	0	0	1.11111	1	1	2.11111	1	2.11111	2.11111
PABPC5	0	0	1.11111	1	1	2.11111	1	2.11111	2.11111
KRTAP5-8	0.333333	0.333333	1.81481	1.33333	1.33333	2.81481	1	2.11111	2.11111
GPR32	1.40741	0	1.11111	2.40741	1	2.11111	0.415385	0.876923	2.11111
LINC00959	1.11111	0	1.11111	2.11111	1	2.11111	0.473684	1	2.11111
KBTBD13	0	0	1.11111	1	1	2.11111	1	2.11111	2.11111
RTN4RL1	3.03704	3.7037	8.92593	4.03704	4.7037	9.92593	1.16514	2.45872	2.11024
TRIM38	82.3704	112.444	238.111	83.3704	113.444	239.111	1.36073	2.86806	2.10774
COL8A2	3.85185	3.22222	7.88889	4.85185	4.22222	8.88889	0.870229	1.83206	2.10526
ZNF555	3.96296	2.33333	6	4.96296	3.33333	7	0.671642	1.41045	2.1
ACRBP	0.592593	0.111111	1.33333	1.59259	1.11111	2.33333	0.697674	1.46512	2.1
ACVR2B-AS1	6.92593	4.59259	10.7407	7.92593	5.59259	11.7407	0.705607	1.48131	2.09934
LAP3	292.63	303.407	637.926	293.63	304.407	638.926	1.03671	2.17596	2.09892
XXbac-BPG308K3.5	1.18519	0.518519	2.18519	2.18519	1.51852	3.18519	0.694915	1.45763	2.09756
FOSB	80.1852	127.333	268.148	81.1852	128.333	269.148	1.58075	3.31524	2.09726
FAM189A2	1.03704	0.925926	3.03704	2.03704	1.92593	4.03704	0.945455	1.98182	2.09615
GUSBP2	12.1852	4.88889	11.3333	13.1852	5.88889	12.3333	0.446629	0.935393	2.09434
ATOH8	21.3704	10.8148	23.7407	22.3704	11.8148	24.7407	0.528146	1.10596	2.09404
ODF3L1	0.814815	1.77778	4.81481	1.81481	2.77778	5.81481	1.53061	3.20408	2.09333
RP4-800G7.2	3.2963	2.25926	5.81481	4.2963	3.25926	6.81481	0.758621	1.58621	2.09091
RPL36A-HNRNPH2	1.18519	0.666667	2.48148	2.18519	1.66667	3.48148	0.762712	1.59322	2.08889
CTB-89H12.4	6.14815	3.18519	7.74074	7.14815	4.18519	8.74074	0.585492	1.2228	2.0885
ATP6AP1L	4.37037	0.703704	2.55556	5.37037	1.7037	3.55556	0.317241	0.662069	2.08696
CDKL3	2.11111	0.740741	2.62963	3.11111	1.74074	3.62963	0.559524	1.16667	2.08511
ZNF341	44.2593	35.1852	74.4074	45.2593	36.1852	75.4074	0.799509	1.66612	2.08393
AC040977.1	29.6667	25.5185	54.2593	30.6667	26.5185	55.2593	0.864734	1.80193	2.0838
RP11-135J2.4	0.740741	0.333333	1.77778	1.74074	1.33333	2.77778	0.765957	1.59574	2.08333
PPBP	0.333333	0.333333	1.77778	1.33333	1.33333	2.77778	1	2.08333	2.08333
FAM53A	3.66667	2.59259	6.48148	4.66667	3.59259	7.48148	0.769841	1.60317	2.08247
CTD-2184D3.6	1.77778	0.814815	2.77778	2.77778	1.81481	3.77778	0.653333	1.36	2.08163
RP11-81H3.2	4.77778	1.88889	5	5.77778	2.88889	6	0.5	1.03846	2.07692
AC068533.7	0.592593	4.33333	10.0741	1.59259	5.33333	11.0741	3.34884	6.95349	2.07639
CRLF2	0	0.481481	2.07407	1	1.48148	3.07407	1.48148	3.07407	2.075
RP11-201K10.3	1.11111	0	1.07407	2.11111	1	2.07407	0.473684	0.982456	2.07407
TXNDC2	1.03704	0	1.07407	2.03704	1	2.07407	0.490909	1.01818	2.07407
RPL13P12	0.851852	0	1.07407	1.85185	1	2.07407	0.54	1.12	2.07407
RP11-59N23.1	0.814815	0	1.07407	1.81481	1	2.07407	0.55102	1.14286	2.07407
RPL34-AS1	0.444444	0	1.07407	1.44444	1	2.07407	0.692308	1.4359	2.07407
MOBP	0.333333	0	1.07407	1.33333	1	2.07407	0.75	1.55556	2.07407
AL050303.1	0.296296	0	1.07407	1.2963	1	2.07407	0.771429	1.6	2.07407
RP11-384P7.6	0	0	1.07407	1	1	2.07407	1	2.07407	2.07407
RP11-404O13.1	0	0	1.07407	1	1	2.07407	1	2.07407	2.07407
RP11-783L4.1	0	0	1.07407	1	1	2.07407	1	2.07407	2.07407
RP11-97O12.2	0	0	1.07407	1	1	2.07407	1	2.07407	2.07407
RP13-895J2.7	0	0	1.07407	1	1	2.07407	1	2.07407	2.07407
HIST2H4B	1.07407	0	1.07407	2.07407	1	2.07407	0.482143	1	2.07407
DNAH6	8.7037	5.03704	11.5185	9.7037	6.03704	12.5185	0.622137	1.29008	2.07362
NR1D1	90.2593	96.5926	201.296	91.2593	97.5926	202.296	1.0694	2.21672	2.07287
GPR87	2.11111	1.62963	4.44444	3.11111	2.62963	5.44444	0.845238	1.75	2.07042
LINC00284	2.40741	5.07407	11.5556	3.40741	6.07407	12.5556	1.78261	3.68478	2.06707
AC022007.5	0.333333	0.111111	1.2963	1.33333	1.11111	2.2963	0.833333	1.72222	2.06667
AC084219.4	0.333333	0.111111	1.2963	1.33333	1.11111	2.2963	0.833333	1.72222	2.06667
TMEM139	2.37037	2.33333	5.88889	3.37037	3.33333	6.88889	0.989011	2.04396	2.06667
DPH6-AS1	0.666667	0.666667	2.44444	1.66667	1.66667	3.44444	1	2.06667	2.06667
DUSP18	4.92593	3.48148	8.25926	5.92593	4.48148	9.25926	0.75625	1.5625	2.06612
RP11-611D20.2	4.44444	0.740741	2.59259	5.44444	1.74074	3.59259	0.319728	0.659864	2.06383
AC025171.1	1.92593	0.740741	2.59259	2.92593	1.74074	3.59259	0.594937	1.22785	2.06383
KLF6	810.259	642.741	1326.85	811.259	643.741	1327.85	0.793508	1.63678	2.06271
CD38	27.2222	38.5556	80.5556	28.2222	39.5556	81.5556	1.40157	2.88976	2.0618
BHLHA15	1.25926	0.296296	1.66667	2.25926	1.2963	2.66667	0.57377	1.18033	2.05714
AC084125.4	0.666667	0.296296	1.66667	1.66667	1.2963	2.66667	0.777778	1.6	2.05714
NPSR1-AS1	2.25926	2.25926	5.7037	3.25926	3.25926	6.7037	1	2.05682	2.05682
TRHDE	0.481481	0.333333	1.74074	1.48148	1.33333	2.74074	0.9	1.85	2.05556
C1S	307.481	475.667	976.519	308.481	476.667	977.519	1.5452	3.16881	2.05074
KCNJ6	7.85185	5.11111	11.5185	8.85185	6.11111	12.5185	0.690377	1.41423	2.04848
LMOD1	0.740741	0.62963	2.33333	1.74074	1.62963	3.33333	0.93617	1.91489	2.04545
LSAMP	54.4815	48.963	101.185	55.4815	49.963	102.185	0.900534	1.84179	2.04522
ITIH5	3.92593	6.40741	14.1481	4.92593	7.40741	15.1481	1.50376	3.07519	2.045
PAPPA	1458	2170.44	4433.41	1459	2171.44	4434.41	1.48831	3.03935	2.04215
MAPK15	5.62963	4.74074	10.7037	6.62963	5.74074	11.7037	0.865922	1.76536	2.03871
GPR68	2.48148	4.85185	10.9259	3.48148	5.85185	11.9259	1.68085	3.42553	2.03797
RP11-1348G14.5	2.62963	0	1.03704	3.62963	1	2.03704	0.27551	0.561224	2.03704
RLN1	1.44444	0	1.03704	2.44444	1	2.03704	0.409091	0.833333	2.03704
AFP	0.592593	0	1.03704	1.59259	1	2.03704	0.627907	1.27907	2.03704
RP11-28G8.1	0.444444	0	1.03704	1.44444	1	2.03704	0.692308	1.41026	2.03704
GS1-600G8.5	0	0	1.03704	1	1	2.03704	1	2.03704	2.03704
PTH1R	0	0	1.03704	1	1	2.03704	1	2.03704	2.03704
RP1-137D17.1	0	0	1.03704	1	1	2.03704	1	2.03704	2.03704
RP11-445H22.3	0	0	1.03704	1	1	2.03704	1	2.03704	2.03704
RP11-496N12.6	0	0	1.03704	1	1	2.03704	1	2.03704	2.03704
RP11-966I7.1	0	0	1.03704	1	1	2.03704	1	2.03704	2.03704
RP4-673D20.3	0	0	1.03704	1	1	2.03704	1	2.03704	2.03704
RP11-347C18.3	0.37037	0	1.03704	1.37037	1	2.03704	0.72973	1.48649	2.03704
MAP10	20.6667	9.18519	19.7407	21.6667	10.1852	20.7407	0.470085	0.957265	2.03636
CTB-43E15.3	3.48148	2.07407	5.25926	4.48148	3.07407	6.25926	0.68595	1.39669	2.03614
MYD88	264.815	315.37	642.852	265.815	316.37	643.852	1.19019	2.42218	2.03512
MAPK10	3.55556	6.55556	14.3704	4.55556	7.55556	15.3704	1.65854	3.37398	2.03431
CD300C	0.703704	1.22222	3.51852	1.7037	2.22222	4.51852	1.30435	2.65217	2.03333
SLC25A42	18.5185	12.0741	25.5556	19.5185	13.0741	26.5556	0.669829	1.36053	2.03116
BTN3A1	44.3333	42.4444	87.1852	45.3333	43.4444	88.1852	0.958333	1.94526	2.02984
RP11-529K1.2	1.66667	0.333333	1.7037	2.66667	1.33333	2.7037	0.5	1.01389	2.02778
RP11-849H4.4	1.25926	0.333333	1.7037	2.25926	1.33333	2.7037	0.590164	1.19672	2.02778
RP11-620J15.2	0.888889	0.333333	1.7037	1.88889	1.33333	2.7037	0.705882	1.43137	2.02778
SLC16A8	5.59259	7.11111	15.4444	6.59259	8.11111	16.4444	1.23034	2.49438	2.0274
RP11-597D13.9	0.481481	0.37037	1.77778	1.48148	1.37037	2.77778	0.925	1.875	2.02703
NMI	103.148	86.8889	177.148	104.148	87.8889	178.148	0.843883	1.71053	2.02697
PYY2	6.22222	3.14815	7.40741	7.22222	4.14815	8.40741	0.574359	1.1641	2.02679
AP006621.8	1.66667	0.407407	1.85185	2.66667	1.40741	2.85185	0.527778	1.06944	2.02632
TP63	3.18519	3.74074	8.59259	4.18519	4.74074	9.59259	1.13274	2.29204	2.02344
RP11-327F22.2	0.777778	0.666667	2.37037	1.77778	1.66667	3.37037	0.9375	1.89583	2.02222
TENM1	0.62963	0.814815	2.66667	1.62963	1.81481	3.66667	1.11364	2.25	2.02041
A1BG	1.92593	0.851852	2.74074	2.92593	1.85185	3.74074	0.632911	1.27848	2.02
RP11-120M18.2	2.25926	0.962963	2.96296	3.25926	1.96296	3.96296	0.602273	1.21591	2.01887
TMEM150B	1.48148	1.59259	4.22222	2.48148	2.59259	5.22222	1.04478	2.10448	2.01429
CRB2	12.8889	5.07407	11.2222	13.8889	6.07407	12.2222	0.437333	0.88	2.0122
FAM86FP	4.03704	2.03704	5.11111	5.03704	3.03704	6.11111	0.602941	1.21324	2.0122
CACNG8	61.1481	60.6296	122.852	62.1481	61.6296	123.852	0.991657	1.99285	2.00962
CDK18	13.1852	21.4815	44.1111	14.1852	22.4815	45.1111	1.58486	3.18016	2.00659
CSF1	185.37	244.778	491.704	186.37	245.778	492.704	1.31876	2.64368	2.00467
AC002451.1	0.333333	2.03704	0.518519	1.33333	3.03704	1.51852	2.27778	1.13889	0.5
AP000251.3	2.7037	1	0	3.7037	2	1	0.54	0.27	0.5
ANKRD20A3	1.66667	1	0	2.66667	2	1	0.75	0.375	0.5
CARNS1	1.33333	1.2963	0.148148	2.33333	2.2963	1.14815	0.984127	0.492063	0.5
AP000487.5	6.07407	6.18519	2.59259	7.07407	7.18519	3.59259	1.01571	0.507853	0.5
RP11-445O16.3	0.888889	1	0	1.88889	2	1	1.05882	0.529412	0.5
TWF1P1	0.851852	1	0	1.85185	2	1	1.08	0.54	0.5
CAGE1	0.962963	1.22222	0.111111	1.96296	2.22222	1.11111	1.13208	0.566038	0.5
ALDH1A2	1.25926	1.59259	0.296296	2.25926	2.59259	1.2963	1.14754	0.57377	0.5
RP11-119K6.6	0.740741	1	0	1.74074	2	1	1.14894	0.574468	0.5
MYCLP1	0.666667	1	0	1.66667	2	1	1.2	0.6	0.5
TCAM1P	0.62963	1	0	1.62963	2	1	1.22727	0.613636	0.5
AGAP4	4.40741	6.48148	2.74074	5.40741	7.48148	3.74074	1.38356	0.691781	0.5
KRT18P13	0.333333	1	0	1.33333	2	1	1.5	0.75	0.5
RP11-319E12.2	0.333333	1	0	1.33333	2	1	1.5	0.75	0.5
CALCRL	1.11111	2.55556	0.777778	2.11111	3.55556	1.77778	1.68421	0.842105	0.5
CRHBP	0	1	0	1	2	1	2	1	0.5
CTD-2540B15.9	0	1	0	1	2	1	2	1	0.5
GPR173	0	1	0	1	2	1	2	1	0.5
GPRASP1	0	1	0	1	2	1	2	1	0.5
RP11-1M18.1	0	1	0	1	2	1	2	1	0.5
TMEM221	4.18519	10.7037	4.85185	5.18519	11.7037	5.85185	2.25714	1.12857	0.5
RP11-38L15.8	3.11111	2.33333	0.666667	4.11111	3.33333	1.66667	0.810811	0.405405	0.5
SEPT7P9	0.851852	1.66667	0.333333	1.85185	2.66667	1.33333	1.44	0.72	0.5
ISX	0	1.66667	0.333333	1	2.66667	1.33333	2.66667	1.33333	0.5
AC007405.6	0.851852	1.07407	0.037037	1.85185	2.07407	1.03704	1.12	0.56	0.5
XRCC2	296.259	249.963	124.444	297.259	250.963	125.444	0.844256	0.422003	0.499852
CCNA2	497.111	323.815	161.296	498.111	324.815	162.296	0.652093	0.325823	0.499658
DIAPH3	376.963	277.148	137.815	377.963	278.148	138.815	0.735914	0.367271	0.499068
UHRF1	586.259	476.926	237.259	587.259	477.926	238.259	0.813824	0.405714	0.498528
VIM-AS1	9.7037	10.6667	4.81481	10.7037	11.6667	5.81481	1.08997	0.543253	0.498413
KCNG3	24.4074	21	9.96296	25.4074	22	10.963	0.865889	0.431487	0.498316
HIST1H2AL	138.778	95.3704	46.963	139.778	96.3704	47.963	0.689454	0.343137	0.497694
GPSM2	103.852	69.9259	34.2963	104.852	70.9259	35.2963	0.676439	0.33663	0.49765
DCAF12L2	3.74074	5.48148	2.22222	4.74074	6.48148	3.22222	1.36719	0.679688	0.497143
HIST2H4A	17	10.5556	4.74074	18	11.5556	5.74074	0.641975	0.31893	0.496795
ENHO	9	8.7037	3.81481	10	9.7037	4.81481	0.97037	0.481481	0.496183
AC012146.7	19.4815	8.40741	3.66667	20.4815	9.40741	4.66667	0.459313	0.227848	0.496063
HS3ST6	5.44444	3.40741	1.18519	6.44444	4.40741	2.18519	0.683908	0.33908	0.495798
MLNR	2.14815	3.25926	1.11111	3.14815	4.25926	2.11111	1.35294	0.670588	0.495652
HERC2P7	4.77778	3.18519	1.07407	5.77778	4.18519	2.07407	0.724359	0.358974	0.495575
TGFB3	4.22222	3.18519	1.07407	5.22222	4.18519	2.07407	0.801418	0.397163	0.495575
FAM183B	1.40741	3.18519	1.07407	2.40741	4.18519	2.07407	1.73846	0.861538	0.495575
FOXM1	632.074	468	231.296	633.074	469	232.296	0.74083	0.366934	0.495301
B3GNT5	14.0741	21.6667	10.2222	15.0741	22.6667	11.2222	1.50369	0.744472	0.495098
GYS2	4.11111	10.0741	4.48148	5.11111	11.0741	5.48148	2.16667	1.07246	0.494983
FAM132B	21.1111	13.7407	6.2963	22.1111	14.7407	7.2963	0.666667	0.329983	0.494975
HAUS3	29.3704	35.6667	17.1481	30.3704	36.6667	18.1481	1.20732	0.597561	0.494949
SOWAHA	1.66667	2.59259	0.777778	2.66667	3.59259	1.77778	1.34722	0.666667	0.494845
MAD2L1	376.037	259.852	128.074	377.037	260.852	129.074	0.691847	0.342338	0.494818
C19orf35	5.2963	6.03704	2.48148	6.2963	7.03704	3.48148	1.11765	0.552941	0.494737
PBK	352.556	211.185	103.963	353.556	212.185	104.963	0.600147	0.296878	0.494676
MRVI1	0.333333	2.2963	0.62963	1.33333	3.2963	1.62963	2.47222	1.22222	0.494382
SH3GL2	1.55556	1.77778	0.37037	2.55556	2.77778	1.37037	1.08696	0.536232	0.493333
SOX9-AS1	1.11111	1.77778	0.37037	2.11111	2.77778	1.37037	1.31579	0.649123	0.493333
KCNIP3	0.666667	1.7037	0.333333	1.66667	2.7037	1.33333	1.62222	0.8	0.493151
CDC20	713.741	497.815	244.926	714.741	498.815	245.926	0.697896	0.344077	0.49302
LRRC37A	9.77778	9.59259	4.22222	10.7778	10.5926	5.22222	0.982818	0.484536	0.493007
CCDC79	0.962963	1.62963	0.296296	1.96296	2.62963	1.2963	1.33962	0.660377	0.492958
ESCO2	227.37	182.333	89.3333	228.37	183.333	90.3333	0.802789	0.395556	0.492727
HIST1H3J	678.407	487.111	239.481	679.407	488.111	240.481	0.718437	0.353958	0.492678
SMARCE1P6	3.88889	3.96296	1.44444	4.88889	4.96296	2.44444	1.01515	0.5	0.492537
GUCA1B	5.88889	6.37037	2.62963	6.88889	7.37037	3.62963	1.06989	0.526882	0.492462
C6orf165	0	1.33333	0.148148	1	2.33333	1.14815	2.33333	1.14815	0.492063
NCAPG	592.222	489.037	240.074	593.222	490.037	241.074	0.82606	0.406381	0.491951
AC018804.6	0	1.25926	0.111111	1	2.25926	1.11111	2.25926	1.11111	0.491803
JPH4	1.11111	3.37037	1.14815	2.11111	4.37037	2.14815	2.07018	1.01754	0.491525
AC084809.2	0.296296	1.11111	0.037037	1.2963	2.11111	1.03704	1.62857	0.8	0.491228
HOXB-AS1	1.07407	3.22222	1.07407	2.07407	4.22222	2.07407	2.03571	1	0.491228
REEP1	15.1852	23.5926	11.0741	16.1852	24.5926	12.0741	1.51945	0.745995	0.490964
NMU	3.22222	1.03704	0	4.22222	2.03704	1	0.482456	0.236842	0.490909
RP11-84C10.4	2.14815	1.03704	0	3.14815	2.03704	1	0.647059	0.317647	0.490909
RP11-649A18.12	1.7037	1.03704	0	2.7037	2.03704	1	0.753425	0.369863	0.490909
RP11-429D19.1	0.777778	1.03704	0	1.77778	2.03704	1	1.14583	0.5625	0.490909
APOA1	0.62963	1.03704	0	1.62963	2.03704	1	1.25	0.613636	0.490909
RNF151	0.333333	1.03704	0	1.33333	2.03704	1	1.52778	0.75	0.490909
C10orf25	0.296296	1.03704	0	1.2963	2.03704	1	1.57143	0.771429	0.490909
AC018462.2	0.259259	1.03704	0	1.25926	2.03704	1	1.61765	0.794118	0.490909
CCDC144NL	0	1.03704	0	1	2.03704	1	2.03704	1	0.490909
KIAA1210	0	1.03704	0	1	2.03704	1	2.03704	1	0.490909
RGS6	0	1.03704	0	1	2.03704	1	2.03704	1	0.490909
RP1-69M21.2	0	1.03704	0	1	2.03704	1	2.03704	1	0.490909
RP11-140A10.3	0	1.03704	0	1	2.03704	1	2.03704	1	0.490909
RP1-30G7.2	16.1111	17.5185	8.07407	17.1111	18.5185	9.07407	1.08225	0.530303	0.49
NUF2	221.704	147.852	71.9259	222.704	148.852	72.9259	0.668385	0.327457	0.489923
TNFAIP8L1	4.59259	4.14815	1.51852	5.59259	5.14815	2.51852	0.92053	0.450331	0.489209
IL12RB2	12.4074	7.48148	3.14815	13.4074	8.48148	4.14815	0.632597	0.309392	0.489083
PDF	29.8148	34.5556	16.3704	30.8148	35.5556	17.3704	1.15385	0.563702	0.488542
MKI67	4927.89	4067.78	1985.89	4928.89	4068.78	1986.89	0.825496	0.403111	0.488326
HIST1H2BI	332.37	259.037	125.889	333.37	260.037	126.889	0.780024	0.380624	0.487965
HIST1H3I	176.407	112.296	54.2593	177.407	113.296	55.2593	0.638622	0.311482	0.487741
LIN54	294.444	310.37	150.778	295.444	311.37	151.778	1.0539	0.513727	0.487451
EFCAB4B	5.40741	4.85185	1.85185	6.40741	5.85185	2.85185	0.913295	0.445087	0.487342
CENPA	173.667	117.222	56.5556	174.667	118.222	57.5556	0.676845	0.329517	0.486842
RP11-486O12.2	7.25926	8.81481	3.77778	8.25926	9.81481	4.77778	1.18834	0.578475	0.486792
LINC00106	9.18519	7.37037	3.07407	10.1852	8.37037	4.07407	0.821818	0.4	0.486726
KIF15	192.556	117.481	56.6667	193.556	118.481	57.6667	0.612132	0.297933	0.486715
MCM10	410.556	305.667	148.222	411.556	306.667	149.222	0.74514	0.362581	0.486594
RP11-106M3.2	1.44444	1.74074	0.333333	2.44444	2.74074	1.33333	1.12121	0.545455	0.486486
RP1-40G4P.1	1.18519	1.74074	0.333333	2.18519	2.74074	1.33333	1.25424	0.610169	0.486486
RP11-416N4.1	0	1.74074	0.333333	1	2.74074	1.33333	2.74074	1.33333	0.486486
RP11-56B16.2	0.814815	1.74074	0.333333	1.81481	2.74074	1.33333	1.5102	0.734694	0.486486
CDCA8	288.481	242.222	117.296	289.481	243.222	118.296	0.8402	0.408649	0.486371
PARPBP	173.111	134.481	64.8519	174.111	135.481	65.8519	0.778132	0.378217	0.486058
C17orf82	0.296296	1.59259	0.259259	1.2963	2.59259	1.25926	2	0.971429	0.485714
ZNF726	5.74074	4.18519	1.51852	6.74074	5.18519	2.51852	0.769231	0.373626	0.485714
ATAD5	312.037	288.111	139.222	313.037	289.111	140.222	0.923568	0.447941	0.485012
CYP1B1-AS1	0.62963	3.81481	1.33333	1.62963	4.81481	2.33333	2.95455	1.43182	0.484615
CENPF	2918.93	2195.52	1062.89	2919.93	2196.52	1063.89	0.752251	0.364355	0.484352
RBM14	160.852	152.185	73.1852	161.852	153.185	74.1852	0.946453	0.458352	0.484284
MYBL2	979.185	680.889	328.963	980.185	681.889	329.963	0.695674	0.336633	0.483895
RP13-996F3.3	9.88889	4.74074	1.77778	10.8889	5.74074	2.77778	0.527211	0.255102	0.483871
CTSV	42.9259	26.5926	12.3333	43.9259	27.5926	13.3333	0.628162	0.303541	0.483221
CTD-2514C3.1	1.33333	2.2963	0.592593	2.33333	3.2963	1.59259	1.4127	0.68254	0.483146
ADRA2B	0.592593	1.14815	0.037037	1.59259	2.14815	1.03704	1.34884	0.651163	0.482759
ARL17B	3.33333	7.51852	3.11111	4.33333	8.51852	4.11111	1.96581	0.948718	0.482609
NAPRT1	50.7778	45.0741	21.2222	51.7778	46.0741	22.2222	0.889843	0.429185	0.482315
EXO1	489.111	331.296	159.259	490.111	332.296	160.259	0.678002	0.326986	0.482278
PPAPDC2	0.407407	1.07407	0	1.40741	2.07407	1	1.47368	0.710526	0.482143
RP11-216N14.5	0.37037	1.07407	0	1.37037	2.07407	1	1.51351	0.72973	0.482143
MYO1A	6.37037	13.5185	6	7.37037	14.5185	7	1.96985	0.949749	0.482143
CHRDL2	4.22222	1.07407	0	5.22222	2.07407	1	0.397163	0.191489	0.482143
RP13-608F4.8	1.22222	1.07407	0	2.22222	2.07407	1	0.933333	0.45	0.482143
LINC00461	0.740741	1.07407	0	1.74074	2.07407	1	1.19149	0.574468	0.482143
RP11-1029J19.4	0.740741	1.07407	0	1.74074	2.07407	1	1.19149	0.574468	0.482143
SCN1A	0.592593	1.07407	0	1.59259	2.07407	1	1.30233	0.627907	0.482143
FZD9	10.7037	11.0741	4.81481	11.7037	12.0741	5.81481	1.03165	0.496835	0.481595
MTFR2	83.6667	62.3704	29.5185	84.6667	63.3704	30.5185	0.748469	0.360455	0.48159
CLDN5	3.11111	3	0.925926	4.11111	4	1.92593	0.972973	0.468468	0.481481
PRICKLE1	33.0741	29.7037	13.7778	34.0741	30.7037	14.7778	0.901087	0.433696	0.481303
NPIPA7_2	9.7037	7.7037	3.18519	10.7037	8.7037	4.18519	0.813149	0.391003	0.480851
SIGLEC10	1.66667	1.77778	0.333333	2.66667	2.77778	1.33333	1.04167	0.5	0.48
OR2D3	5.37037	3.62963	1.22222	6.37037	4.62963	2.22222	0.726744	0.348837	0.48
BCO2	2.66667	8.25926	3.44444	3.66667	9.25926	4.44444	2.52525	1.21212	0.48
KIAA0101	387.296	277.63	132.704	388.296	278.63	133.704	0.71757	0.344334	0.479862
CKAP2L	265.259	210.852	100.63	266.259	211.852	101.63	0.79566	0.381694	0.47972
TK1	757.222	602.63	288.519	758.222	603.63	289.519	0.796112	0.381839	0.479629
FAM111B	264.333	239.593	114.222	265.333	240.593	115.222	0.906756	0.434255	0.47891
C19orf83	0.962963	1.62963	0.259259	1.96296	2.62963	1.25926	1.33962	0.641509	0.478873
PRR11	334.704	280.815	133.889	335.704	281.815	134.889	0.839475	0.401809	0.478644
KIF2C	296.556	229.593	109.074	297.556	230.593	110.074	0.774956	0.369928	0.477353
RP11-54O7.3	6.37037	10.4074	4.44444	7.37037	11.4074	5.44444	1.54774	0.738693	0.477273
WNK3	3.92593	6.22222	2.44444	4.92593	7.22222	3.44444	1.46617	0.699248	0.476923
HIST1H4B	787.259	656.296	312.074	788.259	657.296	313.074	0.833858	0.397171	0.476306
C14orf142	13.5556	11.4444	4.92593	14.5556	12.4444	5.92593	0.854962	0.407125	0.47619
ZNF367	233.926	158.778	75.0741	234.926	159.778	76.0741	0.68012	0.323822	0.476124
STX11	9.74074	7.33333	2.96296	10.7407	8.33333	3.96296	0.775862	0.368966	0.475556
NES	2.92593	3.51852	1.14815	3.92593	4.51852	2.14815	1.15094	0.54717	0.47541
MCM2	1077.48	796.074	377.63	1078.48	797.074	378.63	0.739071	0.351077	0.475024
FOXD1	4.40741	3.44444	1.11111	5.40741	4.44444	2.11111	0.821918	0.390411	0.475
DTL	771.111	639.481	302.889	772.111	640.481	303.889	0.82952	0.393582	0.474469
TTK	331.037	234.444	110.593	332.037	235.444	111.593	0.709091	0.336085	0.473966
DIRAS3	1.2963	1.11111	0	2.2963	2.11111	1	0.919355	0.435484	0.473684
C3AR1	0	1.11111	0	1	2.11111	1	2.11111	1	0.473684
GOLGA6C	0	1.11111	0	1	2.11111	1	2.11111	1	0.473684
NPIPB7	0	1.11111	0	1	2.11111	1	2.11111	1	0.473684
RP11-420N3.2	0	1.11111	0	1	2.11111	1	2.11111	1	0.473684
RP5-1028L10.1	0	1.11111	0	1	2.11111	1	2.11111	1	0.473684
SIK3-IT1	0	1.11111	0	1	2.11111	1	2.11111	1	0.473684
USP32P2	0	1.11111	0	1	2.11111	1	2.11111	1	0.473684
PTGES3L	0	1.81481	0.333333	1	2.81481	1.33333	2.81481	1.33333	0.473684
SASS6	120.519	93.9259	43.9259	121.519	94.9259	44.9259	0.781164	0.369704	0.473274
MCM5	912.778	610.222	288.259	913.778	611.222	289.259	0.668896	0.316553	0.473247
PSRC1	111.333	92.6296	43.2963	112.333	93.6296	44.2963	0.833498	0.394329	0.473101
C4orf6	0.962963	1.74074	0.296296	1.96296	2.74074	1.2963	1.39623	0.660377	0.472973
GUCY1A3	0.666667	1.74074	0.296296	1.66667	2.74074	1.2963	1.64444	0.777778	0.472973
RUNDC3B	7	8.66667	3.55556	8	9.66667	4.55556	1.20833	0.569444	0.471264
HRG	1.37037	3.48148	1.11111	2.37037	4.48148	2.11111	1.89062	0.890625	0.471074
RP11-893F2.9	0.962963	4.74074	1.7037	1.96296	5.74074	2.7037	2.92453	1.37736	0.470968
RP11-1070N10.5	1.51852	3.33333	1.03704	2.51852	4.33333	2.03704	1.72059	0.808824	0.470085
CTD-2651B20.3	0.333333	2.07407	0.444444	1.33333	3.07407	1.44444	2.30556	1.08333	0.46988
DNASE1	26.3333	28.8148	13	27.3333	29.8148	14	1.09079	0.512195	0.469565
RP4-562J12.2	4.81481	2.62963	0.703704	5.81481	3.62963	1.7037	0.624204	0.292994	0.469388
ADAMTS14	1.25926	2.62963	0.703704	2.25926	3.62963	1.7037	1.60656	0.754098	0.469388
KIF4B	1.74074	3.18519	0.962963	2.74074	4.18519	1.96296	1.52703	0.716216	0.469027
RP11-166O4.1	2.66667	2.55556	0.666667	3.66667	3.55556	1.66667	0.969697	0.454545	0.46875
RP11-276H7.3	2.74074	2.55556	0.666667	3.74074	3.55556	1.66667	0.950495	0.445545	0.46875
PTPRH	48.5926	33.2222	15.037	49.5926	34.2222	16.037	0.690067	0.323376	0.468615
TCF19	202.222	158.259	73.6296	203.222	159.259	74.6296	0.78367	0.367232	0.468605
FBXO43	22.2593	23.1111	10.2963	23.2593	24.1111	11.2963	1.03662	0.485669	0.46851
SAPCD2	121.444	90.8889	42.037	122.444	91.8889	43.037	0.750454	0.351482	0.46836
COL11A1	0.703704	1.92593	0.37037	1.7037	2.92593	1.37037	1.71739	0.804348	0.468354
ALPP	6.18519	7.77778	3.11111	7.18519	8.77778	4.11111	1.22165	0.572165	0.468354
ESR2	19	23.5185	10.4815	20	24.5185	11.4815	1.22593	0.574074	0.468278
NPY2R	3.74074	2.48148	0.62963	4.74074	3.48148	1.62963	0.734375	0.34375	0.468085
LHX6	2.96296	2.48148	0.62963	3.96296	3.48148	1.62963	0.878505	0.411215	0.468085
CBS	109.815	61.1481	28.0741	110.815	62.1481	29.0741	0.560829	0.262366	0.467819
RP11-398K22.12	1.33333	1.85185	0.333333	2.33333	2.85185	1.33333	1.22222	0.571429	0.467532
RP11-13N13.2	5.81481	4.62963	1.62963	6.81481	5.62963	2.62963	0.826087	0.38587	0.467105
RP11-12J10.3	7.2963	7.96296	3.18519	8.2963	8.96296	4.18519	1.08036	0.504464	0.466942
SHCBP1	675.37	476.778	222.074	676.37	477.778	223.074	0.706385	0.329811	0.466899
AP006216.11	2.96296	1.77778	0.296296	3.96296	2.77778	1.2963	0.700935	0.327103	0.466667
KB-1572G7.2	6.59259	8.37037	3.37037	7.59259	9.37037	4.37037	1.23415	0.57561	0.466403
ZGLP1	6.59259	4.96296	1.77778	7.59259	5.96296	2.77778	0.785366	0.365854	0.465839
RP11-567M16.3	0	1.14815	0	1	2.14815	1	2.14815	1	0.465517
SLC24A3	0	1.14815	0	1	2.14815	1	2.14815	1	0.465517
CASC5	499.667	386.296	179.185	500.667	387.296	180.185	0.773561	0.359891	0.465239
CHRFAM7A	18.6296	14.3704	6.14815	19.6296	15.3704	7.14815	0.783019	0.364151	0.46506
LRP2BP	2.88889	3.22222	0.962963	3.88889	4.22222	1.96296	1.08571	0.504762	0.464912
C9orf152	0.962963	1.62963	0.222222	1.96296	2.62963	1.22222	1.33962	0.622642	0.464789
PLK1	1247.56	900.222	417.852	1248.56	901.222	418.852	0.721812	0.335469	0.46476
RP11-15A1.7	0.703704	2.66667	0.703704	1.7037	3.66667	1.7037	2.15217	1	0.464646
MIR194-2	25.0741	29.2963	13.0741	26.0741	30.2963	14.0741	1.16193	0.539773	0.464548
MARVELD3	9.96296	18.7778	8.18519	10.963	19.7778	9.18519	1.80405	0.837838	0.464419
SCN4A	1	4.18519	1.40741	2	5.18519	2.40741	2.59259	1.2037	0.464286
CENPM	130.815	91.7778	42.037	131.815	92.7778	43.037	0.703849	0.326496	0.463872
TMEM45B	2.40741	2.03704	0.407407	3.40741	3.03704	1.40741	0.891304	0.413043	0.463415
ABCB4	1.25926	1.48148	0.148148	2.25926	2.48148	1.14815	1.09836	0.508197	0.462687
RP4-803J11.2	1.07407	1.96296	0.37037	2.07407	2.96296	1.37037	1.42857	0.660714	0.4625
RASGRP4	3.74074	1.88889	0.333333	4.74074	2.88889	1.33333	0.609375	0.28125	0.461538
RP11-404E16.1	2.55556	1.88889	0.333333	3.55556	2.88889	1.33333	0.8125	0.375	0.461538
TINAG	5.96296	9.11111	3.66667	6.96296	10.1111	4.66667	1.45213	0.670213	0.461538
PROSER2	26.4815	16.1852	6.92593	27.4815	17.1852	7.92593	0.625337	0.28841	0.461207
KLF8	1	3.66667	1.14815	2	4.66667	2.14815	2.33333	1.07407	0.460317
DSCR9	1.77778	5.92593	2.18519	2.77778	6.92593	3.18519	2.49333	1.14667	0.459893
HIST1H3A	275.037	217.815	99.5926	276.037	218.815	100.593	0.792701	0.364417	0.459716
CHAC1	45.4444	56.3704	25.3704	46.4444	57.3704	26.3704	1.23525	0.567783	0.459651
BIRC5	356.037	265.333	121.37	357.037	266.333	122.37	0.745954	0.342739	0.459463
POLE2	105.63	62.8519	28.3333	106.63	63.8519	29.3333	0.598819	0.275096	0.459397
CCK	3.07407	4.88889	1.7037	4.07407	5.88889	2.7037	1.44545	0.663636	0.459119
ACTL7A	0.592593	1.25926	0.037037	1.59259	2.25926	1.03704	1.4186	0.651163	0.459016
DNAJC9	162.963	124.481	56.5926	163.963	125.481	57.5926	0.765304	0.351254	0.458973
H2AFZ	1967.04	1510.37	691.852	1968.04	1511.37	692.852	0.767958	0.352052	0.458426
ANKS1B	9.25926	9.66667	3.88889	10.2593	10.6667	4.88889	1.03971	0.476534	0.458333
MAGEA3	3.18519	5.14815	1.81481	4.18519	6.14815	2.81481	1.46903	0.672566	0.457831
TCHHL1	0	2.07407	0.407407	1	3.07407	1.40741	3.07407	1.40741	0.457831
RP11-463D19.2	2.85185	1.18519	0	3.85185	2.18519	1	0.567308	0.259615	0.457627
SOX2-OT	1.81481	1.18519	0	2.81481	2.18519	1	0.776316	0.355263	0.457627
SLC24A2	1.33333	1.18519	0	2.33333	2.18519	1	0.936508	0.428571	0.457627
RP11-231K24.2	0.37037	1.18519	0	1.37037	2.18519	1	1.59459	0.72973	0.457627
RP11-981P6.1	0	1.18519	0	1	2.18519	1	2.18519	1	0.457627
SIX2	0	1.18519	0	1	2.18519	1	2.18519	1	0.457627
TNRC18P3	0	1.18519	0	1	2.18519	1	2.18519	1	0.457627
TRAV18	0	1.18519	0	1	2.18519	1	2.18519	1	0.457627
RP11-384F7.2	1.51852	1.18519	0	2.51852	2.18519	1	0.867647	0.397059	0.457627
HIST1H3B	2040.89	1355.52	619.63	2041.89	1356.52	620.63	0.664345	0.303949	0.457517
KCNJ11	5.81481	7.03704	2.66667	6.81481	8.03704	3.66667	1.17935	0.538043	0.456221
CXorf58	1.62963	2.33333	0.518519	2.62963	3.33333	1.51852	1.26761	0.577465	0.455556
SPC24	174.259	137.333	62	175.259	138.333	63	0.789307	0.359467	0.455422
POC1B-GALNT4	2.66667	2.66667	0.666667	3.66667	3.66667	1.66667	1	0.454545	0.454545
RP11-158M2.5	1.62963	2.66667	0.666667	2.62963	3.66667	1.66667	1.39437	0.633803	0.454545
AC017002.1	1.33333	2.25926	0.481481	2.33333	3.25926	1.48148	1.39683	0.634921	0.454545
LGI4	1.48148	2.25926	0.481481	2.48148	3.25926	1.48148	1.31343	0.597015	0.454545
HCG15	6.92593	6.25926	2.2963	7.92593	7.25926	3.2963	0.915888	0.415888	0.454082
ADM2	17.9259	9.03704	3.55556	18.9259	10.037	4.55556	0.530333	0.240705	0.453875
NUDT10	1.11111	3.40741	1	2.11111	4.40741	2	2.08772	0.947368	0.453782
KIF11	840.741	565.778	256.074	841.741	566.778	257.074	0.67334	0.305408	0.453571
EFCAB5	4.18519	8.48148	3.2963	5.18519	9.48148	4.2963	1.82857	0.828571	0.453125
OIP5	85.4074	53.6296	23.7407	86.4074	54.6296	24.7407	0.632233	0.286327	0.452881
TMEM151A	15.4815	18.0741	7.62963	16.4815	19.0741	8.62963	1.1573	0.523596	0.452427
RP11-120D5.1	11.2222	13.3333	5.48148	12.2222	14.3333	6.48148	1.17273	0.530303	0.452196
CHD5	5.59259	12.037	4.88889	6.59259	13.037	5.88889	1.97753	0.893258	0.451705
AC013439.4	0.333333	1.2963	0.037037	1.33333	2.2963	1.03704	1.72222	0.777778	0.451613
AC002454.1	0	1.2963	0.037037	1	2.2963	1.03704	2.2963	1.03704	0.451613
AP001187.1	1.59259	1.62963	0.185185	2.59259	2.62963	1.18519	1.01429	0.457143	0.450704
HIST1H2AM	247.185	187.963	84.1481	248.185	188.963	85.1481	0.761379	0.343083	0.450608
RP11-127B20.3	2.62963	1.96296	0.333333	3.62963	2.96296	1.33333	0.816327	0.367347	0.45
TMEM75	1.03704	1.22222	0	2.03704	2.22222	1	1.09091	0.490909	0.45
TMEM155	0.555556	1.22222	0	1.55556	2.22222	1	1.42857	0.642857	0.45
FNDC4	5.25926	12.2593	4.96296	6.25926	13.2593	5.96296	2.11834	0.952663	0.449721
ANKRD7	3.48148	4.51852	1.48148	4.48148	5.51852	2.48148	1.2314	0.553719	0.449664
AC011385.1	6.22222	7.07407	2.62963	7.22222	8.07407	3.62963	1.11795	0.502564	0.449541
GDF9	3.2963	2.2963	0.481481	4.2963	3.2963	1.48148	0.767241	0.344828	0.449438
KIFC1	313.444	238.852	106.296	314.444	239.852	107.296	0.76278	0.341225	0.447344
CDC25C	73.8148	63.6667	27.9259	74.8148	64.6667	28.9259	0.864356	0.386634	0.447308
EME1	35.2222	29.5556	12.6667	36.2222	30.5556	13.6667	0.843558	0.377301	0.447273
SIGLEC16	1.33333	3.55556	1.03704	2.33333	4.55556	2.03704	1.95238	0.873016	0.447154
CTD-2313N18.5	1.66667	3.55556	1.03704	2.66667	4.55556	2.03704	1.70833	0.763889	0.447154
RDM1	9.37037	10.4444	4.11111	10.3704	11.4444	5.11111	1.10357	0.492857	0.446602
RP3-416H24.1	0.555556	3.14815	0.851852	1.55556	4.14815	1.85185	2.66667	1.19048	0.446429
GPR20	3.92593	5.55556	1.92593	4.92593	6.55556	2.92593	1.33083	0.593985	0.446328
CDCA5	494	366.667	163	495	367.667	164	0.742761	0.331313	0.446056
RP3-327A19.5	4.14815	4.48148	1.44444	5.14815	5.48148	2.44444	1.06475	0.47482	0.445946
SPAG5	549.185	434.852	193.333	550.185	435.852	194.333	0.792191	0.353214	0.44587
CXorf24	8.48148	4.07407	1.25926	9.48148	5.07407	2.25926	0.535156	0.238281	0.445255
SLC15A2	5.66667	11.3333	4.48148	6.66667	12.3333	5.48148	1.85	0.822222	0.444444
ZBED1	10.6296	20.5185	8.55556	11.6296	21.5185	9.55556	1.85032	0.821656	0.444062
PDC	1.44444	3.25926	0.888889	2.44444	4.25926	1.88889	1.74242	0.772727	0.443478
AC174470.1	0.962963	1.59259	0.148148	1.96296	2.59259	1.14815	1.32075	0.584906	0.442857
AP001372.2	1.59259	1.59259	0.148148	2.59259	2.59259	1.14815	1	0.442857	0.442857
HMGCS2	0	1.25926	0	1	2.25926	1	2.25926	1	0.442623
ORC1	455.333	306.481	135	456.333	307.481	136	0.673809	0.298028	0.442303
AC004158.2	10.7778	5.96296	2.07407	11.7778	6.96296	3.07407	0.591195	0.261006	0.441489
CEP55	490.778	347.407	152.407	491.778	348.407	153.407	0.708465	0.311945	0.44031
KCNJ10	1.77778	2.7037	0.62963	2.77778	3.7037	1.62963	1.33333	0.586667	0.44
HIST1H2AK	234.815	187.815	81.9259	235.815	188.815	82.9259	0.800691	0.351657	0.439192
HAND2	4.22222	3.22222	0.851852	5.22222	4.22222	1.85185	0.808511	0.35461	0.438596
HIST1H2BL	768.778	552	241.444	769.778	553	242.444	0.718389	0.314954	0.438417
AC008703.1	7.74074	4.66667	1.48148	8.74074	5.66667	2.48148	0.648305	0.283898	0.437908
PMS2P2	7.48148	5.25926	1.74074	8.48148	6.25926	2.74074	0.737991	0.323144	0.43787
HIST1H4C	974.556	686.148	299.593	975.556	687.148	300.593	0.704366	0.308125	0.437449
TRABD2B	1.59259	2.81481	0.666667	2.59259	3.81481	1.66667	1.47143	0.642857	0.436893
AC024937.6	2.25926	4.25926	1.2963	3.25926	5.25926	2.2963	1.61364	0.704545	0.43662
SKA3	192.407	126.185	54.4815	193.407	127.185	55.4815	0.657602	0.286863	0.436226
KCNIP2	5.07407	4.18519	1.25926	6.07407	5.18519	2.25926	0.853659	0.371951	0.435714
TEX15	8.48148	6.48148	2.25926	9.48148	7.48148	3.25926	0.789062	0.34375	0.435644
FILIP1	0.666667	1.2963	0	1.66667	2.2963	1	1.37778	0.6	0.435484
FLG	0	1.2963	0	1	2.2963	1	2.2963	1	0.435484
YBX2	0.888889	1.2963	0	1.88889	2.2963	1	1.21569	0.529412	0.435484
NCAPH	523.407	374.926	162.481	524.407	375.926	163.481	0.716859	0.311745	0.434877
AC107079.1	1.25926	1.55556	0.111111	2.25926	2.55556	1.11111	1.13115	0.491803	0.434783
HRK	6.77778	7.18519	2.55556	7.77778	8.18519	3.55556	1.05238	0.457143	0.434389
AC011718.1	2.81481	2.66667	0.592593	3.81481	3.66667	1.59259	0.961165	0.417476	0.434343
LRRC34	4.03704	4.62963	1.44444	5.03704	5.62963	2.44444	1.11765	0.485294	0.434211
C10orf32-ASMT	0.296296	2.92593	0.703704	1.2963	3.92593	1.7037	3.02857	1.31429	0.433962
CTC-260F20.3	4.37037	4.03704	1.18519	5.37037	5.03704	2.18519	0.937931	0.406897	0.433824
HDAC5	163.815	146.963	63.1852	164.815	147.963	64.1852	0.897753	0.389438	0.433792
TNFSF13	2.40741	5.14815	1.66667	3.40741	6.14815	2.66667	1.80435	0.782609	0.433735
CENPN	316.556	253	109.111	317.556	254	110.111	0.79986	0.346746	0.433508
HNRNPU-AS1	21.3704	13.4444	5.25926	22.3704	14.4444	6.25926	0.645695	0.279801	0.433333
HIST1H2AJ	479.111	311.444	134.148	480.111	312.444	135.148	0.650775	0.281493	0.432551
E2F2	104.63	84.037	35.7407	105.63	85.037	36.7407	0.805049	0.347826	0.432056
ECM2	2.44444	3.03704	0.740741	3.44444	4.03704	1.74074	1.17204	0.505376	0.431193
XXyac-YX65C7_A.2	2.18519	3.03704	0.740741	3.18519	4.03704	1.74074	1.26744	0.546512	0.431193
TGFBR3L	2	3.03704	0.740741	3	4.03704	1.74074	1.34568	0.580247	0.431193
RNF144A-AS1	8.81481	12.9259	5	9.81481	13.9259	6	1.41887	0.611321	0.430851
TRAIP	75.963	53.2593	22.3704	76.963	54.2593	23.3704	0.705005	0.303657	0.430717
UGT1A10	6.51852	8.88889	3.25926	7.51852	9.88889	4.25926	1.31527	0.566502	0.430712
GAS2L3	187.593	141.111	60.1481	188.593	142.111	61.1481	0.753535	0.324234	0.430284
ANKRD19P	2.25926	2.18519	0.37037	3.25926	3.18519	1.37037	0.977273	0.420455	0.430233
CNTN5	0.666667	4	1.14815	1.66667	5	2.14815	3	1.28889	0.42963
ZNF114	148.37	213.148	90.8519	149.37	214.148	91.8519	1.43367	0.614927	0.428917
RP11-146F11.1	4.03704	3.92593	1.11111	5.03704	4.92593	2.11111	0.977941	0.419118	0.428571
AC093510.1	1.2963	1.33333	0	2.2963	2.33333	1	1.01613	0.435484	0.428571
VWFP1	0.62963	1.33333	0	1.62963	2.33333	1	1.43182	0.613636	0.428571
ADAMTS20	0	1.33333	0	1	2.33333	1	2.33333	1	0.428571
CBX3P2	4.14815	1.85185	0.222222	5.14815	2.85185	1.22222	0.553957	0.23741	0.428571
LINC00514	1	2.11111	0.333333	2	3.11111	1.33333	1.55556	0.666667	0.428571
RP11-424I19.2	0	2.11111	0.333333	1	3.11111	1.33333	3.11111	1.33333	0.428571
RP5-886K2.3	2.2963	2.88889	0.666667	3.2963	3.88889	1.66667	1.17978	0.505618	0.428571
GLRA1	1	2.03704	0.296296	2	3.03704	1.2963	1.51852	0.648148	0.426829
RRM2	3483.26	2643.7	1126.93	3484.26	2644.7	1127.93	0.759043	0.32372	0.426485
LMO1	0.703704	5.44444	1.74074	1.7037	6.44444	2.74074	3.78261	1.6087	0.425287
BACH2	1.2963	1.7037	0.148148	2.2963	2.7037	1.14815	1.17742	0.5	0.424658
SEPP1	4.85185	7.81481	2.74074	5.85185	8.81481	3.74074	1.50633	0.639241	0.42437
TICRR	318.296	307.889	130.074	319.296	308.889	131.074	0.967405	0.410509	0.424341
CPNE9	2.74074	2.40741	0.444444	3.74074	3.40741	1.44444	0.910891	0.386139	0.423913
TESK2	7.59259	10.8889	4.03704	8.59259	11.8889	5.03704	1.38362	0.586207	0.423676
RP11-506M13.3	4.07407	2.14815	0.333333	5.07407	3.14815	1.33333	0.620438	0.262774	0.423529
CTC-329D1.2	1.03704	1.88889	0.222222	2.03704	2.88889	1.22222	1.41818	0.6	0.423077
AF064860.7	0	1.88889	0.222222	1	2.88889	1.22222	2.88889	1.22222	0.423077
MEIOB	17.2593	14.2593	5.44444	18.2593	15.2593	6.44444	0.8357	0.352941	0.42233
NKG7	1.55556	1.37037	0	2.55556	2.37037	1	0.927536	0.391304	0.421875
RND2	1.18519	1.37037	0	2.18519	2.37037	1	1.08475	0.457627	0.421875
NAA60_2	0	1.37037	0	1	2.37037	1	2.37037	1	0.421875
RP11-206L10.3	0	1.37037	0	1	2.37037	1	2.37037	1	0.421875
OLFM1	1.96296	2.07407	0.296296	2.96296	3.07407	1.2963	1.0375	0.4375	0.421687
CTD-2621I17.6	1.2963	2.7037	0.555556	2.2963	3.7037	1.55556	1.6129	0.677419	0.42
RP4-760C5.3	4.44444	2.88889	0.62963	5.44444	3.88889	1.62963	0.714286	0.29932	0.419048
GBX2	18.1481	19.5185	7.59259	19.1481	20.5185	8.59259	1.07157	0.448743	0.418773
ARHGAP28	14.2222	15.3704	5.85185	15.2222	16.3704	6.85185	1.07543	0.450122	0.418552
GPR176	26.7037	18	6.92593	27.7037	19	7.92593	0.685829	0.286096	0.417154
HIST1H2BB	297.111	202.704	83.8519	298.111	203.704	84.8519	0.683315	0.284632	0.416545
CDC45	200.519	137.741	56.7778	201.519	138.741	57.7778	0.688476	0.286712	0.416444
BLOC1S3	6.44444	6.2963	2.03704	7.44444	7.2963	3.03704	0.9801	0.40796	0.416244
NEK2	270.148	183.111	75.6296	271.148	184.111	76.6296	0.679006	0.282612	0.416214
AC023490.1	2.62963	1.85185	0.185185	3.62963	2.85185	1.18519	0.785714	0.326531	0.415584
RP11-186N15.3	1.14815	1.40741	0	2.14815	2.40741	1	1.12069	0.465517	0.415385
PRR16	0.740741	1.40741	0	1.74074	2.40741	1	1.38298	0.574468	0.415385
RP11-410L14.2	2.37037	3.81481	1	3.37037	4.81481	2	1.42857	0.593407	0.415385
RP11-667K14.4	0	1.40741	0	1	2.40741	1	2.40741	1	0.415385
ALDH8A1	5.88889	6.33333	2.03704	6.88889	7.33333	3.03704	1.06452	0.44086	0.414141
RP11-571M6.8	2	2.22222	0.333333	3	3.22222	1.33333	1.07407	0.444444	0.413793
AMHR2	4.85185	5.11111	1.51852	5.85185	6.11111	2.51852	1.0443	0.43038	0.412121
HIST1H2AG	1296.59	831.074	340.704	1297.59	832.074	341.704	0.641244	0.263337	0.410665
FEN1	84.8519	60.0741	24.0741	85.8519	61.0741	25.0741	0.711389	0.292062	0.410552
SLC38A5	3.03704	3.33333	0.777778	4.03704	4.33333	1.77778	1.07339	0.440367	0.410256
SDR42E1	10.4815	17.8889	6.74074	11.4815	18.8889	7.74074	1.64516	0.674194	0.409804
PSMC3IP	86.8148	66.5185	26.6667	87.8148	67.5185	27.6667	0.768874	0.315057	0.409764
RP11-619A14.3	0	2.25926	0.333333	1	3.25926	1.33333	3.25926	1.33333	0.409091
GPR151	3.66667	4.7037	1.33333	4.66667	5.7037	2.33333	1.22222	0.5	0.409091
CTC-296K1.4	0.962963	1.44444	0	1.96296	2.44444	1	1.24528	0.509434	0.409091
SPDYE9P	0.481481	1.44444	0	1.48148	2.44444	1	1.65	0.675	0.409091
GPR75	0.333333	1.44444	0	1.33333	2.44444	1	1.83333	0.75	0.409091
RP3-402G11.26	0	1.44444	0	1	2.44444	1	2.44444	1	0.409091
SIT1	0.851852	1.44444	0	1.85185	2.44444	1	1.32	0.54	0.409091
PON1	6.77778	7.25926	2.37037	7.77778	8.25926	3.37037	1.0619	0.433333	0.408072
ELMO3	14.5926	15.7037	5.81481	15.5926	16.7037	6.81481	1.07126	0.437055	0.407982
GATS_2	3.33333	7.81481	2.59259	4.33333	8.81481	3.59259	2.03419	0.82906	0.407563
MEF2C-AS1	0.333333	2.18519	0.296296	1.33333	3.18519	1.2963	2.38889	0.972222	0.406977
DEPDC1B	213.111	138.37	55.6667	214.111	139.37	56.6667	0.650925	0.26466	0.40659
RP11-472B18.1	0.37037	3.11111	0.666667	1.37037	4.11111	1.66667	3	1.21622	0.405405
SLC22A31	7.74074	11.3704	4	8.74074	12.3704	5	1.41525	0.572034	0.404192
ITGA9	0	3.03704	0.62963	1	4.03704	1.62963	4.03704	1.62963	0.40367
HIST1H2AI	1138.81	819	329.815	1139.81	820	330.815	0.719415	0.290236	0.403433
RP11-462G12.1	1.7037	1.48148	0	2.7037	2.48148	1	0.917808	0.369863	0.402985
SPI1	0.481481	1.48148	0	1.48148	2.48148	1	1.675	0.675	0.402985
TMPOP1	0.481481	1.48148	0	1.48148	2.48148	1	1.675	0.675	0.402985
CCDC168	0.333333	1.48148	0	1.33333	2.48148	1	1.86111	0.75	0.402985
RP11-519M16.1	0	1.48148	0	1	2.48148	1	2.48148	1	0.402985
RP3-398G3.5	0	1.48148	0	1	2.48148	1	2.48148	1	0.402985
CTSW	2.77778	3.51852	0.814815	3.77778	4.51852	1.81481	1.19608	0.480392	0.401639
NPIPA2	3.48148	4.07407	1.03704	4.48148	5.07407	2.03704	1.13223	0.454545	0.40146
AC005224.2	7.96296	9.33333	3.14815	8.96296	10.3333	4.14815	1.15289	0.46281	0.401434
LINGO1	8.37037	11	3.81481	9.37037	12	4.81481	1.28063	0.513834	0.401235
STT3B	2490.7	2333.33	933.481	2491.7	2334.33	934.481	0.936842	0.375037	0.40032
LCA5L	4.25926	3.07407	0.62963	5.25926	4.07407	1.62963	0.774648	0.309859	0.4
GLT8D2	1.44444	3.44444	0.777778	2.44444	4.44444	1.77778	1.81818	0.727273	0.4
FANCB	111.704	89.1852	34.963	112.704	90.1852	35.963	0.800197	0.319093	0.398768
RP4-791M13.3	0.592593	1.51852	0	1.59259	2.51852	1	1.5814	0.627907	0.397059
SLIT1	0	1.51852	0	1	2.51852	1	2.51852	1	0.397059
GPR156	16.7407	8.88889	2.92593	17.7407	9.88889	3.92593	0.557411	0.221294	0.397004
CR769776.1	2.40741	2.92593	0.555556	3.40741	3.92593	1.55556	1.15217	0.456522	0.396226
SLC16A10	9.81481	9.2963	3.07407	10.8148	10.2963	4.07407	0.952055	0.376712	0.395683
CSNK2B-LY6G5B-1181	9.51852	10.3333	3.48148	10.5185	11.3333	4.48148	1.07746	0.426056	0.395425
HIST1H2AH	985.185	716.889	282.185	986.185	717.889	283.185	0.727945	0.287152	0.394469
CACNA2D2	3.22222	6.62963	2	4.22222	7.62963	3	1.80702	0.710526	0.393204
NAT16	2	3.14815	0.62963	3	4.14815	1.62963	1.38272	0.54321	0.392857
GINS4	68.2222	60.963	23.2963	69.2222	61.963	24.2963	0.895131	0.35099	0.39211
RP4-734P14.4	3.14815	1.55556	0	4.14815	2.55556	1	0.616071	0.241071	0.391304
AC003006.7	0	1.55556	0	1	2.55556	1	2.55556	1	0.391304
DNAJC5G	0	1.55556	0	1	2.55556	1	2.55556	1	0.391304
RP11-480G7.2	2	3.25926	0.666667	3	4.25926	1.66667	1.41975	0.555556	0.391304
KIF18B	672.963	521.185	203.037	673.963	522.185	204.037	0.774798	0.302742	0.390737
AUNIP	88.1481	52.037	19.7037	89.1481	53.037	20.7037	0.594931	0.232239	0.390363
RP11-111M22.3	23.4074	19.5185	7	24.4074	20.5185	8	0.840668	0.327769	0.389892
CKMT1B	10.4074	7.74074	2.40741	11.4074	8.74074	3.40741	0.766234	0.298701	0.389831
TMEM253	3.88889	5.37037	1.48148	4.88889	6.37037	2.48148	1.30303	0.507576	0.389535
SCRG1	5.88889	7.18519	2.18519	6.88889	8.18519	3.18519	1.18817	0.462366	0.38914
FGF22	2.81481	2.33333	0.296296	3.81481	3.33333	1.2963	0.873786	0.339806	0.388889
GUCY1A2	5.18519	5	1.33333	6.18519	6	2.33333	0.97006	0.377246	0.388889
CTGLF10P	10.1852	13.2963	4.55556	11.1852	14.2963	5.55556	1.27815	0.496689	0.388601
HIST1H4A	506.074	323.37	124.852	507.074	324.37	125.852	0.63969	0.248192	0.387988
AC005614.5	0	1.59259	0	1	2.59259	1	2.59259	1	0.385714
TAS2R8	0	1.59259	0	1	2.59259	1	2.59259	1	0.385714
SLCO1C1	50.5926	52.5185	19.6296	51.5926	53.5185	20.6296	1.03733	0.399856	0.385467
HIST1H2BM	593.259	373.741	143.333	594.259	374.741	144.333	0.630601	0.242879	0.385155
RP11-17E2.2	0.740741	4.22222	1	1.74074	5.22222	2	3	1.14894	0.382979
NTSR1	0	2.48148	0.333333	1	3.48148	1.33333	3.48148	1.33333	0.382979
SP8	3.07407	4.92593	1.25926	4.07407	5.92593	2.25926	1.45455	0.554545	0.38125
RP11-977G19.10	7.18519	6	1.66667	8.18519	7	2.66667	0.855204	0.325792	0.380952
C1orf61	6.62963	3.18519	0.592593	7.62963	4.18519	1.59259	0.548544	0.208738	0.380531
C9orf147	4.59259	3.18519	0.592593	5.59259	4.18519	1.59259	0.748344	0.284768	0.380531
OR1N2	0	1.62963	0	1	2.62963	1	2.62963	1	0.380282
BEST4	1	1.92593	0.111111	2	2.92593	1.11111	1.46296	0.555556	0.379747
C6orf52	12.2593	4.7037	1.14815	13.2593	5.7037	2.14815	0.430168	0.162011	0.376623
C3orf80	10.6667	2.85185	0.444444	11.6667	3.85185	1.44444	0.330159	0.12381	0.375
TRIML1	0.62963	1.66667	0	1.62963	2.66667	1	1.63636	0.613636	0.375
DLEU2	87.4074	54.8148	19.8148	88.4074	55.8148	20.8148	0.631336	0.235442	0.372926
AL359091.2	2.33333	4.37037	1	3.33333	5.37037	2	1.61111	0.6	0.372414
SPC25	127.444	104.296	38.1481	128.444	105.296	39.1481	0.819781	0.304787	0.37179
PITRM1-AS1	1.07407	1.7037	0	2.07407	2.7037	1	1.30357	0.482143	0.369863
CUZD1	6	9.81481	3	7	10.8148	4	1.54497	0.571429	0.369863
CARD14	1.59259	8.33333	2.44444	2.59259	9.33333	3.44444	3.6	1.32857	0.369048
WDR38	3.55556	3.74074	0.740741	4.55556	4.74074	1.74074	1.04065	0.382114	0.367188
C19orf71	0.333333	3.03704	0.481481	1.33333	4.03704	1.48148	3.02778	1.11111	0.366972
AL139819.1	0.592593	3.14815	0.518519	1.59259	4.14815	1.51852	2.60465	0.953488	0.366071
RP11-1035H13.3	1.11111	1.74074	0	2.11111	2.74074	1	1.29825	0.473684	0.364865
MATN4	0.333333	1.74074	0	1.33333	2.74074	1	2.05556	0.75	0.364865
RGPD2	0	1.74074	0	1	2.74074	1	2.74074	1	0.364865
RPL17P50	3.77778	3.48148	0.62963	4.77778	4.48148	1.62963	0.937984	0.341085	0.363636
HOXA11	1	3.48148	0.62963	2	4.48148	1.62963	2.24074	0.814815	0.363636
Z97634.3	9.74074	10.6296	3.22222	10.7407	11.6296	4.22222	1.08276	0.393103	0.363057
NRGN	41.1852	25.5926	8.62963	42.1852	26.5926	9.62963	0.630378	0.22827	0.362117
FAM229A	1.7037	3.40741	0.592593	2.7037	4.40741	1.59259	1.63014	0.589041	0.361345
RP11-680F20.10	2	1.77778	0	3	2.77778	1	0.925926	0.333333	0.36
RP11-521D12.5	0.925926	1.77778	0	1.92593	2.77778	1	1.44231	0.519231	0.36
AKR1CL1	1.66667	3.25926	0.518519	2.66667	4.25926	1.51852	1.59722	0.569444	0.356522
LINC00475	0	2.74074	0.333333	1	3.74074	1.33333	3.74074	1.33333	0.356436
MRPL30_2	14.5185	10.7778	3.18519	15.5185	11.7778	4.18519	0.75895	0.26969	0.355346
CRYGS	5.44444	7	1.81481	6.44444	8	2.81481	1.24138	0.436782	0.351852
BCRP3	1.96296	5.11111	1.14815	2.96296	6.11111	2.14815	2.0625	0.725	0.351515
FAIM3	8.25926	7.22222	1.88889	9.25926	8.22222	2.88889	0.888	0.312	0.351351
HIST2H3D	79.0741	52.1481	17.6296	80.0741	53.1481	18.6296	0.663737	0.232655	0.350523
RP11-703I16.1	4.33333	2.85185	0.333333	5.33333	3.85185	1.33333	0.722222	0.25	0.346154
SLC25A47	0.814815	1.88889	0	1.81481	2.88889	1	1.59184	0.55102	0.346154
BMP8A	0.703704	1.88889	0	1.7037	2.88889	1	1.69565	0.586957	0.346154
RTKN2	49.2963	72.8519	24.5556	50.2963	73.8519	25.5556	1.46834	0.5081	0.346038
CAMK4	7.33333	7.81481	2.03704	8.33333	8.81481	3.03704	1.05778	0.364444	0.344538
PKMYT1	324.741	212.037	72.2222	325.741	213.037	73.2222	0.654008	0.224787	0.343707
SLC2A2	1.11111	1.92593	0	2.11111	2.92593	1	1.38596	0.473684	0.341772
AC133528.2	8.74074	8.74074	2.2963	9.74074	9.74074	3.2963	1	0.338403	0.338403
RGL4	0.407407	1.96296	0	1.40741	2.96296	1	2.10526	0.710526	0.3375
LA16c-390E6.5	1.85185	5.37037	1.14815	2.85185	6.37037	2.14815	2.23377	0.753247	0.337209
CACNA2D4	3.81481	3.18519	0.407407	4.81481	4.18519	1.40741	0.869231	0.292308	0.336283
HIST3H2BA	2.18519	3.66667	0.555556	3.18519	4.66667	1.55556	1.46512	0.488372	0.333333
RP11-407N17.4	1.14815	4	0.666667	2.14815	5	1.66667	2.32759	0.775862	0.333333
GOLGA8H	15.4444	18.037	5.33333	16.4444	19.037	6.33333	1.15766	0.385135	0.332685
OXTR	4.48148	5.37037	1.11111	5.48148	6.37037	2.11111	1.16216	0.385135	0.331395
CECR2	0.62963	4.7037	0.888889	1.62963	5.7037	1.88889	3.5	1.15909	0.331169
PKMP1	2.59259	2.03704	0	3.59259	3.03704	1	0.845361	0.278351	0.329268
TRIM59	19.8889	13.963	3.88889	20.8889	14.963	4.88889	0.716312	0.234043	0.326733
KLRAP1	20.6667	17.1111	4.88889	21.6667	18.1111	5.88889	0.835897	0.271795	0.325153
FAM101B	135.148	99.2963	31.5926	136.148	100.296	32.5926	0.73667	0.239391	0.324963
GFRA2	0.666667	2.66667	0.185185	1.66667	3.66667	1.18519	2.2	0.711111	0.323232
AARD	2.22222	2.55556	0.148148	3.22222	3.55556	1.14815	1.10345	0.356322	0.322917
RP11-618G20.1	4.03704	2.11111	0	5.03704	3.11111	1	0.617647	0.198529	0.321429
LRIT3	4.55556	4.66667	0.814815	5.55556	5.66667	1.81481	1.02	0.326667	0.320261
CRLF1	3.44444	3.40741	0.407407	4.44444	4.40741	1.40741	0.991667	0.316667	0.319328
HIST1H4L	90.4444	43.8519	13.2963	91.4444	44.8519	14.2963	0.490482	0.156339	0.318745
RP4-614O4.11	0.592593	2.18519	0	1.59259	3.18519	1	2	0.627907	0.313953
MANSC4	1.51852	3.74074	0.481481	2.51852	4.74074	1.48148	1.88235	0.588235	0.3125
ZFP91-CNTF	9.88889	4.7037	0.777778	10.8889	5.7037	1.77778	0.52381	0.163265	0.311688
AC108488.4	3	6.55556	1.2963	4	7.55556	2.2963	1.88889	0.574074	0.303922
HCG27	3.74074	3.03704	0.222222	4.74074	4.03704	1.22222	0.851562	0.257813	0.302752
AACSP1	10.2222	4.40741	0.62963	11.2222	5.40741	1.62963	0.481848	0.145215	0.30137
XIRP1	0.962963	2.33333	0	1.96296	3.33333	1	1.69811	0.509434	0.3
EFHD1	6	3.7037	0.407407	7	4.7037	1.40741	0.671958	0.201058	0.299213
RP11-368I7.4	0.481481	2.40741	0	1.48148	3.40741	1	2.3	0.675	0.293478
NEURL1	0.333333	2.44444	0	1.33333	3.44444	1	2.58333	0.75	0.290323
MCIDAS	5.48148	4.62963	0.62963	6.48148	5.62963	1.62963	0.868571	0.251429	0.289474
AC010547.9	0.925926	2.85185	0.111111	1.92593	3.85185	1.11111	2	0.576923	0.288462
RP11-688I9.2	0	2.48148	0	1	3.48148	1	3.48148	1	0.287234
ADAT3	6.22222	3	0.148148	7.22222	4	1.14815	0.553846	0.158974	0.287037
TM4SF19_1	0	5.40741	0.777778	1	6.40741	1.77778	6.40741	1.77778	0.277457
FAT2	3.88889	5.44444	0.777778	4.88889	6.44444	1.77778	1.31818	0.363636	0.275862
GATSL1	14.7778	17.963	4.14815	15.7778	18.963	5.14815	1.20188	0.326291	0.271484
ANKRD20A1	3.14815	9.92593	1.96296	4.14815	10.9259	2.96296	2.63393	0.714286	0.271186
E2F8	68.6667	52.8148	13.3333	69.6667	53.8148	14.3333	0.772461	0.205742	0.266345
ANG	16	9.2963	1.7037	17	10.2963	2.7037	0.605664	0.159041	0.26259
ANKHD1-EIF4EBP3	8.77778	37.1852	8.96296	9.77778	38.1852	9.96296	3.9053	1.01894	0.260912
AC105760.2	2.66667	3.7037	0.185185	3.66667	4.7037	1.18519	1.28283	0.323232	0.251969
RP11-472G21.2	1.37037	3.18519	0	2.37037	4.18519	1	1.76562	0.421875	0.238938
RP11-542C16.2	4.59259	6.40741	0.740741	5.59259	7.40741	1.74074	1.3245	0.311258	0.235
RP11-592B15.3	1.81481	3.44444	0	2.81481	4.44444	1	1.57895	0.355263	0.225
CALY	1.62963	4.14815	0.111111	2.62963	5.14815	1.11111	1.95775	0.422535	0.215827
SPTY2D1-AS1	3.48148	4.03704	0	4.48148	5.03704	1	1.12397	0.22314	0.198529
AJ271736.10	0.666667	4.55556	0	1.66667	5.55556	1	3.33333	0.6	0.18
ZBTB7C	2.40741	4.81481	0.037037	3.40741	5.81481	1.03704	1.70652	0.304348	0.178344
RP11-425L10.1	7.96296	7.40741	0.333333	8.96296	8.40741	1.33333	0.938017	0.14876	0.15859
C2orf48	16.2593	7.07407	0.148148	17.2593	8.07407	1.14815	0.467811	0.0665236	0.142202
RP11-343C2.11	1.74074	7.85185	0	2.74074	8.85185	1	3.22973	0.364865	0.112971
