# Supplementary material for: Effects of Aspergillus fumigatus Conidia on Apoptosis and Proliferation in an In Vitro Model of the Lung Microenvironment
Source: Microorganisms. 2021 Jul 2;9(7):1435. doi: 10.3390/microorganisms9071435 (PMC8304463; doi:10.3390/microorganisms9071435)
Supplement: Supplementary file 1 [file microorganisms-09-01435-s001.zip › microorganisms-1261654-S/Supplementary Table 2.xlsx]

## Sheet: fold change
Feature ID *Yellow box represents genes associateing with cell cycle, mytotic.	1:100/1:10
RP11-425L10.1	0.15859
ZBTB7C	0.178344
SPTY2D1-AS1	0.198529
CALY	0.215827
RP11-592B15.3	0.225
RP11-542C16.2	0.235
RP11-472G21.2	0.238938
AC105760.2	0.251969
ANG	0.26259
E2F8	0.266345
GATSL1	0.271484
FAT2	0.275862
ADAT3	0.287037
MCIDAS	0.289474
EFHD1	0.299213
XIRP1	0.3
HCG27	0.302752
AC108488.4	0.303922
ZFP91-CNTF	0.311688
MANSC4	0.3125
CRLF1	0.319328
LRIT3	0.320261
RP11-618G20.1	0.321429
AARD	0.322917
FAM101B	0.324963
KLRAP1	0.325153
TRIM59	0.326733
PKMP1	0.329268
OXTR	0.331395
GOLGA8H	0.332685
HIST3H2BA	0.333333
CACNA2D4	0.336283
AC133528.2	0.338403
SLC2A2	0.341772
PKMYT1	0.343707
CAMK4	0.344538
RTKN2	0.346038
SLC25A47	0.346154
BMP8A	0.346154
RP11-703I16.1	0.346154
HIST2H3D	0.350523
FAIM3	0.351351
CRYGS	0.351852
MRPL30_2	0.355346
AKR1CL1	0.356522
RP11-680F20.10	0.36
RP11-521D12.5	0.36
FAM229A	0.361345
NRGN	0.362117
Z97634.3	0.363057
RPL17P50	0.363636
RP11-1035H13.3	0.364865
WDR38	0.367188
CUZD1	0.369863
PITRM1-AS1	0.369863
SPC25	0.37179
AL359091.2	0.372414
DLEU2	0.372926
TRIML1	0.375
BEST4	0.379747
C1orf61	0.380531
C9orf147	0.380531
RP11-977G19.10	0.380952
SP8	0.38125
HIST1H2BM	0.385155
SLCO1C1	0.385467
HIST1H4A	0.387988
CTGLF10P	0.388601
FGF22	0.388889
GUCY1A2	0.388889
SCRG1	0.38914
TMEM253	0.389535
CKMT1B	0.389831
RP11-111M22.3	0.389892
AUNIP	0.390363
KIF18B	0.390737
RP11-480G7.2	0.391304
RP4-734P14.4	0.391304
GINS4	0.39211
NAT16	0.392857
CACNA2D2	0.393204
HIST1H2AH	0.394469
CSNK2B-LY6G5B-1181	0.395425
SLC16A10	0.395683
CR769776.1	0.396226
GPR156	0.397004
RP4-791M13.3	0.397059
FANCB	0.398768
GLT8D2	0.4
LCA5L	0.4
STT3B	0.40032
LINGO1	0.401235
AC005224.2	0.401434
NPIPA2	0.40146
CTSW	0.401639
RP11-462G12.1	0.402985
SPI1	0.402985
TMPOP1	0.402985
CCDC168	0.402985
HIST1H2AI	0.403433
SLC22A31	0.404192
DEPDC1B	0.40659
ELMO3	0.407982
PON1	0.408072
SIT1	0.409091
GPR151	0.409091
CTC-296K1.4	0.409091
SPDYE9P	0.409091
GPR75	0.409091
PSMC3IP	0.409764
SDR42E1	0.409804
SLC38A5	0.410256
FEN1	0.410552
HIST1H2AG	0.410665
AMHR2	0.412121
RP11-571M6.8	0.413793
ALDH8A1	0.414141
RP11-186N15.3	0.415385
PRR16	0.415385
RP11-410L14.2	0.415385
AC023490.1	0.415584
NEK2	0.416214
BLOC1S3	0.416244
CDC45	0.416444
HIST1H2BB	0.416545
GPR176	0.417154
ARHGAP28	0.418552
GBX2	0.418773
RP4-760C5.3	0.419048
CTD-2621I17.6	0.42
OLFM1	0.421687
NKG7	0.421875
RND2	0.421875
MEIOB	0.42233
CTC-329D1.2	0.423077
RP11-506M13.3	0.423529
TESK2	0.423676
CPNE9	0.423913
TICRR	0.424341
SEPP1	0.42437
BACH2	0.424658
RRM2	0.426485
GLRA1	0.426829
RP5-886K2.3	0.428571
CBX3P2	0.428571
LINC00514	0.428571
AC093510.1	0.428571
VWFP1	0.428571
RP11-146F11.1	0.428571
ZNF114	0.428917
ANKRD19P	0.430233
GAS2L3	0.430284
UGT1A10	0.430712
TRAIP	0.430717
RNF144A-AS1	0.430851
TGFBR3L	0.431193
ECM2	0.431193
XXyac-YX65C7_A.2	0.431193
E2F2	0.432056
HIST1H2AJ	0.432551
HNRNPU-AS1	0.433333
CENPN	0.433508
TNFSF13	0.433735
HDAC5	0.433792
CTC-260F20.3	0.433824
LRRC34	0.434211
AC011718.1	0.434343
HRK	0.434389
AC107079.1	0.434783
NCAPH	0.434877
YBX2	0.435484
FILIP1	0.435484
TEX15	0.435644
KCNIP2	0.435714
SKA3	0.436226
AC024937.6	0.43662
TRABD2B	0.436893
HIST1H4C	0.437449
PMS2P2	0.43787
AC008703.1	0.437908
HIST1H2BL	0.438417
HAND2	0.438596
HIST1H2AK	0.439192
KCNJ10	0.44
CEP55	0.44031
AC004158.2	0.441489
ORC1	0.442303
AP001372.2	0.442857
AC174470.1	0.442857
PDC	0.443478
ZBED1	0.444062
SLC15A2	0.444444
CXorf24	0.445255
SPAG5	0.44587
RP3-327A19.5	0.445946
CDCA5	0.446056
GPR20	0.446328
RDM1	0.446602
CTD-2313N18.5	0.447154
SIGLEC16	0.447154
EME1	0.447273
CDC25C	0.447308
KIFC1	0.447344
GDF9	0.449438
AC011385.1	0.449541
ANKRD7	0.449664
TMEM75	0.45
TMEM155	0.45
RP11-127B20.3	0.45
HIST1H2AM	0.450608
AP001187.1	0.450704
AC013439.4	0.451613
CHD5	0.451705
RP11-120D5.1	0.452196
TMEM151A	0.452427
OIP5	0.452881
EFCAB5	0.453125
KIF11	0.453571
ADM2	0.453875
HCG15	0.454082
LGI4	0.454545
POC1B-GALNT4	0.454545
RP11-158M2.5	0.454545
AC017002.1	0.454545
SPC24	0.455422
CXorf58	0.455556
KCNJ11	0.456221
HIST1H3B	0.457517
RP11-384F7.2	0.457627
SOX2-OT	0.457627
SLC24A2	0.457627
RP11-231K24.2	0.457627
RP11-463D19.2	0.457627
MAGEA3	0.457831
ANKS1B	0.458333
H2AFZ	0.458426
DNAJC9	0.458973
ACTL7A	0.459016
CCK	0.459119
POLE2	0.459397
BIRC5	0.459463
CHAC1	0.459651
HIST1H3A	0.459716
PROSER2	0.461207
RP11-404E16.1	0.461538
TINAG	0.461538
RASGRP4	0.461538
RP4-803J11.2	0.4625
ABCB4	0.462687
TMEM45B	0.463415
CENPM	0.463872
MARVELD3	0.464419
MIR194-2	0.464548
PLK1	0.46476
C9orf152	0.464789
LRP2BP	0.464912
CHRFAM7A	0.46506
CASC5	0.465239
ZGLP1	0.465839
KB-1572G7.2	0.466403
AP006216.11	0.466667
SHCBP1	0.466899
RP11-12J10.3	0.466942
RP11-13N13.2	0.467105
RP11-398K22.12	0.467532
CBS	0.467819
NPY2R	0.468085
LHX6	0.468085
ESR2	0.468278
ALPP	0.468354
COL11A1	0.468354
SAPCD2	0.46836
FBXO43	0.46851
TCF19	0.468605
PTPRH	0.468615
RP11-276H7.3	0.46875
RP11-166O4.1	0.46875
KIF4B	0.469027
RP4-562J12.2	0.469388
ADAMTS14	0.469388
DNASE1	0.469565
RP11-1070N10.5	0.470085
HRG	0.471074
RUNDC3B	0.471264
GUCY1A3	0.472973
C4orf6	0.472973
PSRC1	0.473101
MCM5	0.473247
SASS6	0.473274
DIRAS3	0.473684
TTK	0.473966
DTL	0.474469
FOXD1	0.475
MCM2	0.475024
NES	0.47541
STX11	0.475556
ZNF367	0.476124
C14orf142	0.47619
HIST1H4B	0.476306
WNK3	0.476923
RP11-54O7.3	0.477273
KIF2C	0.477353
PRR11	0.478644
C19orf83	0.478873
FAM111B	0.47891
TK1	0.479629
CKAP2L	0.47972
KIAA0101	0.479862
OR2D3	0.48
SIGLEC10	0.48
NPIPA7_2	0.480851
PRICKLE1	0.481303
CLDN5	0.481481
MTFR2	0.48159
FZD9	0.481595
RP13-608F4.8	0.482143
LINC00461	0.482143
RP11-1029J19.4	0.482143
SCN1A	0.482143
PPAPDC2	0.482143
RP11-216N14.5	0.482143
MYO1A	0.482143
EXO1	0.482278
NAPRT1	0.482315
ARL17B	0.482609
ADRA2B	0.482759
CTD-2514C3.1	0.483146
CTSV	0.483221
RP13-996F3.3	0.483871
MYBL2	0.483895
RBM14	0.484284
CENPF	0.484352
ATAD5	0.485012
ZNF726	0.485714
PARPBP	0.486058
CDCA8	0.486371
RP11-56B16.2	0.486486
RP11-106M3.2	0.486486
RP1-40G4P.1	0.486486
MCM10	0.486594
KIF15	0.486715
LINC00106	0.486726
RP11-486O12.2	0.486792
CENPA	0.486842
EFCAB4B	0.487342
LIN54	0.487451
HIST1H3I	0.487741
HIST1H2BI	0.487965
MKI67	0.488326
PDF	0.488542
IL12RB2	0.489083
TNFAIP8L1	0.489209
NUF2	0.489923
RP1-30G7.2	0.49
RP11-84C10.4	0.490909
RP11-649A18.12	0.490909
RP11-429D19.1	0.490909
APOA1	0.490909
RNF151	0.490909
C10orf25	0.490909
AC018462.2	0.490909
REEP1	0.490964
AC084809.2	0.491228
NCAPG	0.491951
GUCA1B	0.492462
SMARCE1P6	0.492537
HIST1H3J	0.492678
ESCO2	0.492727
CCDC79	0.492958
LRRC37A	0.493007
CDC20	0.49302
KCNIP3	0.493151
SH3GL2	0.493333
SOX9-AS1	0.493333
PBK	0.494676
C19orf35	0.494737
MAD2L1	0.494818
SOWAHA	0.494845
HAUS3	0.494949
FAM132B	0.494975
B3GNT5	0.495098
FOXM1	0.495301
HERC2P7	0.495575
TGFB3	0.495575
FAM183B	0.495575
MLNR	0.495652
HS3ST6	0.495798
ENHO	0.496183
HIST2H4A	0.496795
DCAF12L2	0.497143
GPSM2	0.49765
HIST1H2AL	0.497694
KCNG3	0.498316
VIM-AS1	0.498413
UHRF1	0.498528
DIAPH3	0.499068
CCNA2	0.499658
XRCC2	0.499852
AC007405.6	0.5
RP11-38L15.8	0.5
SEPT7P9	0.5
AP000251.3	0.5
ANKRD20A3	0.5
CARNS1	0.5
AP000487.5	0.5
RP11-445O16.3	0.5
TWF1P1	0.5
CAGE1	0.5
ALDH1A2	0.5
RP11-119K6.6	0.5
MYCLP1	0.5
TCAM1P	0.5
AGAP4	0.5
KRT18P13	0.5
RP11-319E12.2	0.5
CALCRL	0.5

## Sheet: ontology
pathway name	set size	candidates contained	p-value	q-value
Cell Cycle, Mitotic	481	36 (7.5%)	7.33e-19	1.44e-16
Cell Cycle	564	38 (6.7%)	2.44e-18	2.39e-16
Cell Cycle Checkpoints	250	22 (8.8%)	3.3e-13	2.16e-11
Mitotic Prometaphase	186	18 (9.7%)	1.17e-11	5.72e-10
Resolution of Sister Chromatid Cohesion	109	14 (12.8%)	5.58e-11	2.19e-09
Amplification of signal from unattached kinetochores via a MAD2 inhibitory signal	96	13 (13.5%)	1.42e-10	3.96e-09
Amplification of signal from the kinetochores	96	13 (13.5%)	1.42e-10	3.96e-09
RHO GTPases Activate Formins	123	14 (11.4%)	2.9e-10	7.11e-09
Polo-like kinase mediated events	16	7 (43.8%)	3.75e-10	8.18e-09
Separation of Sister Chromatids	129	14 (10.9%)	5.51e-10	1.08e-08
Mitotic Spindle Checkpoint	113	13 (11.5%)	1.13e-09	2.01e-08
Mitotic Anaphase	140	14 (10.0%)	1.64e-09	2.67e-08
Mitotic Metaphase and Anaphase	141	14 (9.9%)	1.8e-09	2.71e-08
Mitotic G1-G1/S phases	104	12 (11.5%)	4.87e-09	6.82e-08
M Phase	340	18 (5.3%)	1.72e-07	2.24e-06
G1/S Transition	76	9 (11.8%)	3.47e-07	4.25e-06
S Phase	103	10 (9.7%)	5.04e-07	5.81e-06
DNA Replication	80	9 (11.2%)	5.42e-07	5.9e-06
Activation of the pre-replicative complex	33	6 (18.2%)	2.57e-06	2.66e-05
Synthesis of DNA	75	8 (10.7%)	3.55e-06	3.48e-05
RHO GTPase Effectors	301	15 (5.0%)	4.07e-06	3.8e-05
Activation of ATR in response to replication stress	37	6 (16.2%)	5.19e-06	4.24e-05
DNA Replication Pre-Initiation	37	6 (16.2%)	5.19e-06	4.24e-05
M/G1 Transition	37	6 (16.2%)	5.19e-06	4.24e-05
G2/M Transition	137	10 (7.3%)	6.87e-06	5.38e-05
Mitotic G2-G2/M phases	139	10 (7.2%)	7.81e-06	5.89e-05
Unwinding of DNA	12	4 (33.3%)	9.9e-06	7.19e-05
Cyclin A/B1/B2 associated events during G2/M transition	25	5 (20.0%)	1.12e-05	7.86e-05
Kinesins	43	6 (14.0%)	1.28e-05	8.66e-05
Signaling by Rho GTPases	435	17 (4.0%)	2.05e-05	0.000134
DNA strand elongation	32	5 (15.6%)	3.97e-05	0.000243
Activation of APC/C and APC/C:Cdc20 mediated degradation of mitotic proteins	32	5 (15.6%)	3.97e-05	0.000243
Activation of E2F1 target genes at G1/S	17	4 (23.5%)	4.54e-05	0.000262
G1/S-Specific Transcription	17	4 (23.5%)	4.54e-05	0.000262
G2/M Checkpoints	120	8 (6.7%)	0.000105	0.000587
APC/C-mediated degradation of cell cycle proteins	41	5 (12.2%)	0.000135	0.000717
Regulation of mitotic cell cycle	41	5 (12.2%)	0.000135	0.000717
Orc1 removal from chromatin	26	4 (15.4%)	0.000262	0.00135
APC:Cdc20 mediated degradation of cell cycle proteins prior to satisfation of the cell cycle checkpoint	29	4 (13.8%)	0.000404	0.00203
COPI-dependent Golgi-to-ER retrograde traffic	82	6 (7.3%)	0.000497	0.00244
APC/C:Cdc20 mediated degradation of mitotic proteins	31	4 (12.9%)	0.000525	0.00251
Regulation of APC/C activators between G1/S and early anaphase	36	4 (11.1%)	0.000938	0.00438
