# Supplementary material for: Effects of Aspergillus fumigatus Conidia on Apoptosis and Proliferation in an In Vitro Model of the Lung Microenvironment
Source: Microorganisms. 2021 Jul 2;9(7):1435. doi: 10.3390/microorganisms9071435 (PMC8304463; doi:10.3390/microorganisms9071435)
Supplement: Supplementary file 1 [file microorganisms-09-01435-s001.zip › microorganisms-1261654-S/Supplementary Table 3.xlsx]

## Sheet: fold change
Feature ID	1:10/control
Oas2	17.6
Oasl2	12.8182
Ifi44	9.95939
Mx2	9.27692
Irgm2	7.52133
Slfn8	7.36264
Gm2260	6.77778
Xaf1	6.21891
Ifit3b	5.8
Iigp1	5.05556
Gbp3	4.82394
Cmpk2	4.75
Gm6034	4.74074
Ifit1	4.65353
Gm4969	4.25926
Oas1b	4.12821
Isg15	4.02118
Clec2e	3.91935
Oas1a	3.90164
Rps12	3.71951
Igtp	3.67677
Oas1g	3.66667
Gm20695	3.64444
Gda	3.62963
Apol9b	3.5283
RP23-442M18.4	3.51852
F830016B08Rik	3.48148
Igdcc4	3.45455
Bst2	3.45379
Ifi27l2a	3.45287
9330111N05Rik	3.42857
Itgax	3.37037
Gbp7	3.26016
Dapk1	3.24444
Rtp4	3.24146
Ifit3	3.18018
Sult4a1	3.13514
Hspb7	3.11111
Gm26920	3.07407
Pcdh12	3.03704
Gm21897	3.03704
Pde3b	3
Dhx58	2.99571
Gm13816	2.98148
Gm26805	2.97222
Gm26660	2.96296
Gm10719	2.95833
Cxcl10	2.95312
Ddx58	2.93551
Gata3	2.92593
Sugct	2.91837
Fmod	2.91667
Ifi208	2.91304
Tnnt3	2.88889
Cybrd1	2.88889
Spata20	2.85185
Slc9a4	2.85185
Mrgpra4	2.84444
Olfr1315-ps1	2.83333
Scg3	2.81481
Ttc36	2.81481
Parp14	2.81066
Mettl24	2.80556
Gdap1	2.7963
Tgtp2	2.78378
Irf9	2.77596
Gm10721	2.72222
Ephx4	2.71111
Gm45603	2.7037
Mchr1	2.7037
Med9os	2.7037
Lman1l	2.7037
Gsdmc4	2.7037
Zbp1	2.7
Gipc3	2.69444
Gm15952	2.68889
Muc19	2.66667
Gm9951	2.66667
Trim15	2.65574
Gm7168	2.64444
Cpa4	2.63889
Gm11213	2.62963
Gm7897	2.62963
Gm45649	2.62963
Fcgbp	2.62963
Gm13830	2.62963
Gm16432	2.62222
Lgals3bp	2.61022
Gm12248	2.60656
1700041G16Rik	2.60606
Akr1c12	2.58333
Gnb3	2.57778
Gm16508	2.56667
Rsad2	2.56322
Rhbdl2	2.5567
Usp18	2.55407
Tnfrsf13c	2.55263
Gm5084	2.52778
Gm13889	2.52778
Spatc1l	2.51852
Artn	2.51429
Gm12946	2.51111
Gm26643	2.5
Gm16091	2.5
Gm5608	2.5
Gm12829	2.48889
RP24-502J3.1	2.48148
4930579D09Rik	2.48148
Slc22a18	2.48148
Slc40a1	2.48148
RP23-212C9.3	2.47368
Gm4952	2.47222
Gm28981	2.47222
Trappc3l	2.44444
Tenm2	2.44444
Gm21092	2.41237
Sec14l5	2.40741
Slc4a10	2.40741
Lck	2.4
Apol9a	2.4
Gm28539	2.392
Hkdc1	2.39063
Adam30	2.38636
Gm21981	2.38095
Tmem150b	2.37838
Zfp419	2.37302
Ighm	2.37037
Rab17	2.37037
Olfr457	2.36957
Robo3	2.36111
Gbp10	2.36111
Gm28048	2.35556
2600006K01Rik	2.35417
Atf3	2.33962
Gm10801	2.33696
C3	2.33539
Csf3	2.33333
Gm1123	2.33333
Gm18300	2.33333
Gpr55	2.33333
Ky	2.33333
Gm16253	2.33333
Gm21969	2.33333
Gm4707	2.33333
Il3ra	2.33333
Kpna7	2.33333
Mast1	2.33333
Gm26614	2.33333
Gm43517	2.33333
Gdf15	2.33333
Kbtbd11	2.33333
Sftpb	2.32432
0610040J01Rik	2.31746
Mettl4-ps1	2.30556
Nr5a1os	2.30556
Mrgprd	2.30556
Rasal3	2.2973
Gm20539	2.2963
Gm10715	2.2963
Gm12259	2.2963
Gm19412	2.2963
C230014O12Rik	2.28169
Nlrp1a	2.27778
Krt86	2.27778
Mx1	2.27778
Irf7	2.27312
Cxcl16	2.26389
Vdac3-ps1	2.25926
Ccdc148	2.24706
Txndc2	2.24675
Phf11a	2.24324
Pipox	2.24324
4930539E08Rik	2.24
Tbx3os1	2.23077
Gm26586	2.22222
Gm37415	2.22222
Gm45193	2.22222
Ces2e	2.22222
Gm16518	2.22222
Srrm3	2.22078
Olfr920	2.21622
Apol8	2.20884
Abhd15	2.20833
Hsbp1l1	2.2
Nrgn	2.2
Gm13712	2.19444
Fgf18	2.19444
Tmem102	2.18519
B430218F22Rik	2.18519
Tmem74	2.18519
Gm8493	2.17778
Gm43302	2.17778
4933413G19Rik	2.17647
Gm9003	2.1746
Maf	2.17204
Helz2	2.16918
Gm28496	2.16814
Gm16283	2.15556
Parp9	2.1549
Tmem140	2.15341
6430562O15Rik	2.14815
9230111E07Rik	2.14815
Sp9	2.14815
Slc5a11	2.14815
Stox2	2.14815
Slc12a1	2.13793
Bex4	2.13559
Gm20488	2.12963
Gm20655	2.12698
Trim21	2.12559
Tas1r1	2.11864
Tmprss6	2.11628
Gm10800	2.11432
S1pr4	2.11111
Serpine3	2.11111
Aanat	2.11111
Fat3	2.11111
Stum	2.10811
Ifi207	2.10546
Fam177a	2.10476
4933430I17Rik	2.10204
Gbp9	2.09434
Stkld1	2.08108
Rtbdn	2.08108
Pls1	2.07407
Ppp1r14c	2.07407
Tmem89	2.07407
Bend4	2.07407
Car7	2.06818
Plce1	2.06667
Pdzk1	2.05556
Slc5a1	2.05405
1700101I11Rik	2.05263
Csmd3	2.04839
D630033O11Rik	2.04762
Papln	2.04688
Myo1g	2.04444
Anxa8	2.03906
Tdrd9	2.03846
Gm45062	2.03704
Gm867	2.03704
Klre1	2.03704
Lsr	2.03704
Msmb	2.03704
Saa4	2.03704
Slc45a2	2.03704
Magea10	2.03704
Mettl7b	2.03704
Pagr1b	2.03704
Qrfpr	2.03704
Grid1	2.03704
Runx2os1	2.03704
Sectm1a	2.03704
Slc39a4	2.03704
Rec114	2.03704
Runx3	2.03704
Pde2a_1	2.03704
Asphd2	2.03704
Stab1	2.03226
Tulp2	2.03191
Draxin	2.03175
Abca9	2.03077
Rnase2a	2.02778
Gm34653	2.02778
Gm45518	2.02778
Mlip	2.02778
Ldhc	2.02778
Isoc2b	2.02778
Grin2c	2.02778
Pnp2	2.02632
Gm45620	2.02222
Gm6787	2.02222
Gm26511	2.02222
Mettl5os	2.02222
C2	2.02222
Pla2g3	2.02174
Oasl1	2.02083
Bpifc	2.01852
Tmem100	2.01724
Eaf2	2.01563
Gm12610	2
Nmbr	2
Gadl1	2
Gm16201	2
Gm3008	2
Gm34121	2
Gm13710	2
Gm13752	2
Gm17535	2
Gm20671	2
Gm26691	2
Kcnj2	2
Ppnr	2
Gm11292	2
Gm12589	2
Gm12971	2
Gm21958	2
Gm28892	2
Gm35025	2
Krt88	2
Oprl1	2
Rbm44	2
Gm14324	2
Gm15753	2
Gm12336	2
Gm30524	2
Gm34368	2
Gm44790	2
Gm44993	2
Gpr35	2
Icam1	2
Lilra5	2
Meiob	2
Mypopos	2
Olfr279	2
Gm10371	2
Gm10419	2
Gm15264	2
Gm9732	2
Gm9844	2
Hba-a2	2
E2f6	2
Htr6	2
Gm12279	2
Kctd19	2
Gm4951	2

## Sheet: ontology
pathway name	set size	candidates contained	p-value	q-value	Genes
Interferon Signaling	158	4 (2.5%)	0.00102	0.0117	MX1,OASL,TRIM22,RSAD2
Interferon alpha/beta signaling	70	3 (4.3%)	0.00102	0.0117	MX1,OASL,RSAD2
O-glycosylation of TSR domain-containing proteins	39	2 (5.1%)	0.00547	0.042	ADAMTS20, SSPO
